# Supplementary material for: Dynamics of emergence and genetic diversity of dengue virus in Reunion Island from 2012 to 2022
Source: PLoS Negl Trop Dis. 2024 May 20;18(5):e0012184. doi: 10.1371/journal.pntd.0012184 (PMC11142707; doi:10.1371/journal.pntd.0012184)
Supplement: S2 Table — (XLSX) [file pntd.0012184.s003.xlsx]

## Sheet: Table S2
Genbank accession	Name	Country	Collection Date	Serotype	Genotype	Median read death (X)
OR235229	DENV1_RUN_S26b51_2019	Reunion	May-2019	1	Genotype I	2127
OR235230	DENV1_RUN_S26b50_2020	Reunion	Mar-2020	1	Genotype V	1576
OR235231	DENV1_RUN_S26b49_2020	Reunion	Mar-2020	1	Genotype I	1839
OR235232	DENV1_RUN_S26b48_2020	Reunion	Feb-2020	1	Genotype I	1569
OR235233	DENV1_RUN_S26b47_2020	Reunion	Feb-2020	1	Genotype V	865
OR235234	DENV1_RUN_S26b46_2020	Reunion	Feb-2020	1	Genotype V	2199
OR235235	DENV1_RUN_S26b45_2020	Reunion	Jan-2020	1	Genotype V	2101
OR235236	DENV1_RUN_S26b44_2022	Reunion	Jan-2022	1	Genotype I	2312
OR235237	DENV1_RUN_S26b43_2019	Reunion	Oct-2019	1	Genotype I	2376
OR235238	DENV1_RUN_S26b42_2017	Reunion	Aug-2017	1	Genotype I	1796
OR235239	DENV1_RUN_S26b41_2019	Reunion	Nov-2019	1	Genotype I	1380
OR235240	DENV1_RUN_S26b40_2019	Reunion	Oct-2019	1	Genotype I	1625
OR235241	DENV1_RUN_S26b38_2019	Reunion	Dec-2019	1	Genotype I	2244
OR235242	DENV1_RUN_S26b37_2019	Reunion	Oct-2019	1	Genotype V	2062
OR235243	DENV1_RUN_S25b01_2018	Reunion	Aug-2018	1	Genotype I	1778
OR235244	DENV1_RUN_S23b91_2021	Reunion	Jun-2021	1	Genotype I	1742
OR235245	DENV1_RUN_S23b89_2020	Reunion	Aug-2020	1	Genotype I	1917
OR235246	DENV1_RUN_S23b88_2020	Reunion	Sep-2020	1	Genotype I	2024
OR235247	DENV1_RUN_S23b83_2020	Reunion	Oct-2020	1	Genotype I	1861
OR235248	DENV1_RUN_S23b74_2022	Reunion	May-2022	1	Genotype I	1882
OR235249	DENV1_RUN_S23b71_2022	Reunion	Mar-2022	1	Genotype I	1780
OR235250	DENV1_RUN_S23b70_2022	Reunion	Apr-2022	1	Genotype I	2024
OR235251	DENV1_RUN_S23b68_2022	Reunion	Apr-2022	1	Genotype I	1976
OR235252	DENV1_RUN_S23b67_2022	Reunion	Apr-2022	1	Genotype I	2215
OR235253	DENV1_RUN_S23b66_2022	Reunion	Mar-2022	1	Genotype I	1536
OR235254	DENV1_RUN_S23b65_2022	Reunion	Mar-2022	1	Genotype I	2270
OR235255	DENV1_RUN_S23b64_2020	Reunion	Apr-2020	1	Genotype I	2337
OR235256	DENV1_RUN_S23b63_2020	Reunion	Jan-2020	1	Genotype I	2326
OR235257	DENV1_RUN_S23b61_2020	Reunion	Oct-2020	1	Genotype I	2164
OR235258	DENV1_RUN_S23b60_2020	Reunion	Jan-2020	1	Genotype I	2091
OR235259	DENV1_RUN_S23b59_2020	Reunion	Jan-2020	1	Genotype I	2316
OR235260	DENV1_RUN_S23b57_2021	Reunion	Dec-2020	1	Genotype V	2427
OR235261	DENV1_RUN_S23b56_2020	Reunion	May-2020	1	Genotype I	2529
OR235262	DENV1_RUN_S23b55_2020	Reunion	Jan-2020	1	Genotype I	2239
OR235263	DENV1_RUN_S23b54_2020	Reunion	Jan-2020	1	Genotype I	2235
OR235264	DENV1_RUN_S23b53_2020	Reunion	Apr-2020	1	Genotype I	2505
OR235265	DENV1_RUN_S23b52_2020	Reunion	May-2020	1	Genotype I	2309
OR235266	DENV1_RUN_S23b51_2020	Reunion	May-2020	1	Genotype I	2457
OR235267	DENV1_RUN_S23b49_2020	Reunion	Mar-2020	1	Genotype I	2428
OR235268	DENV1_RUN_S23b48_2020	Reunion	Feb-2020	1	Genotype I	2179
OR235269	DENV1_RUN_S23b47_2020	Reunion	Jul-2020	1	Genotype I	2092
OR235270	DENV1_RUN_S23b46_2020	Reunion	Dec-2020	1	Genotype I	2601
OR235271	DENV1_RUN_S23b45_2020	Reunion	May-2020	1	Genotype I	2408
OR235272	DENV1_RUN_S23b44_2016	Reunion	May-2016	1	Genotype V	2346
OR235273	DENV1_RUN_S23b43_2016	Reunion	Mar-2016	1	Genotype V	2379
OR235274	DENV1_RUN_S23b42_2016	Reunion	Mar-2016	1	Genotype V	2085
OR235275	DENV1_RUN_S23b41_2016	Reunion	Mar-2016	1	Genotype V	2368
OR235276	DENV1_RUN_S23b40_2016	Reunion	Mar-2016	1	Genotype V	2417
OR235277	DENV1_RUN_S23b39_2016	Reunion	Feb-2016	1	Genotype V	2350
OR235278	DENV1_RUN_S23b38_2016	Reunion	Feb-2016	1	Genotype V	2329
OR235279	DENV1_RUN_S23b37_2016	Reunion	Dec-2016	1	Genotype V	2405
OR235280	DENV1_RUN_S23b36_2019	Reunion	Jul-2019	1	Genotype I	2555
OR235281	DENV1_RUN_S23b35_2019	Reunion	Nov-2019	1	Genotype I	2319
OR235282	DENV1_RUN_S23b34_2019	Reunion	Jun-2019	1	Genotype I	2231
OR235283	DENV1_RUN_S23b33_2019	Reunion	Jun-2019	1	Genotype I	2098
OR235284	DENV1_RUN_S23b32_2019	Reunion	May-2019	1	Genotype I	2053
OR235285	DENV1_RUN_S23b31_2019	Reunion	Nov-2019	1	Genotype I	2205
OR235286	DENV1_RUN_S23b30_2019	Reunion	Oct-2019	1	Genotype I	2382
OR235287	DENV1_RUN_S23b29_2019	Reunion	Jul-2019	1	Genotype I	2299
OR235288	DENV1_RUN_S23b28_2019	Reunion	Jun-2019	1	Genotype I	2621
OR235289	DENV1_RUN_S23b27_2019	Reunion	Apr-2019	1	Genotype I	2249
OR235290	DENV1_RUN_S23b26_2019	Reunion	Apr-2019	1	Genotype I	2083
OR235291	DENV1_RUN_S23b25_2019	Reunion	Apr-2019	1	Genotype I	2509
OR235292	DENV1_RUN_S23b24_2019	Reunion	Mar-2019	1	Genotype I	2573
OR235293	DENV1_RUN_S23b23_2019	Reunion	Mar-2019	1	Genotype I	2410
OR235294	DENV1_RUN_S23b22_2019	Reunion	May-2019	1	Genotype I	1989
OR235295	DENV1_RUN_S23b21_2019	Reunion	May-2019	1	Genotype I	1798
OR235296	DENV1_RUN_S23b20_2017	Reunion	Aug-2017	1	Genotype I	1792
OR235297	DENV1_RUN_S23b19_2016	Reunion	May-2016	1	Genotype V	2299
OR235298	DENV1_RUN_S23b18_2016	Reunion	May-2016	1	Genotype V	2339
OR235299	DENV1_RUN_S23b17_2016	Reunion	Sep-2016	1	Genotype V	2313
OR235300	DENV1_RUN_S23b16_2016	Reunion	Apr-2016	1	Genotype V	2338
OR235301	DENV1_RUN_S23b15_2016	Reunion	Apr-2016	1	Genotype V	2307
OR235302	DENV1_RUN_S23b14_2016	Reunion	Apr-2016	1	Genotype V	2097
OR235303	DENV1_RUN_S23b13_2016	Reunion	Apr-2016	1	Genotype V	1668
OR235304	DENV1_RUN_S23b12_2021	Reunion	Feb-2021	1	Genotype I	1884
OR235305	DENV1_RUN_S23b11_2021	Reunion	Feb-2021	1	Genotype I	1847
OR235306	DENV1_RUN_S23b10_2021	Reunion	Feb-2021	1	Genotype I	1579
OR235307	DENV1_RUN_S23b09_2021	Reunion	Feb-2021	1	Genotype I	2564
OR235308	DENV1_RUN_S23b08_2021	Reunion	Feb-2021	1	Genotype I	2234
OR235309	DENV1_RUN_S23b07_2021	Reunion	Feb-2021	1	Genotype I	2510
OR235310	DENV1_RUN_S23b06_2021	Reunion	Feb-2021	1	Genotype I	2315
OR235311	DENV1_RUN_S23b05_2021	Reunion	Feb-2021	1	Genotype I	2187
OR235312	DENV1_RUN_S23b04_2021	Reunion	Feb-2021	1	Genotype I	2461
OR235313	DENV1_RUN_S23b03_2021	Reunion	Feb-2021	1	Genotype I	2544
OR235314	DENV1_RUN_S23b02_2021	Reunion	Feb-2021	1	Genotype I	2383
OR235315	DENV1_RUN_S23b01_2021	Reunion	Feb-2021	1	Genotype I	2558
OR235316	DENV1_RUN_S20b94_2020	Reunion	Jan-2020	1	Genotype I	2656
OR235317	DENV1_RUN_S20b93_2020	Reunion	Jan-2020	1	Genotype I	2538
OR235318	DENV1_RUN_S20b88_2020	Reunion	Feb-2020	1	Genotype I	2649
OR235319	DENV1_RUN_S20b86_2020	Reunion	Oct-2020	1	Genotype I	1828
OR235320	DENV1_RUN_S20b85_2020	Reunion	Jan-2020	1	Genotype I	1998
OR235321	DENV1_RUN_S20b84_2020	Reunion	Feb-2020	1	Genotype I	1979
OR235322	DENV1_RUN_S20b83_2020	Reunion	Jan-2020	1	Genotype I	2274
OR235323	DENV1_RUN_S20b80_2020	Reunion	Jan-2020	1	Genotype I	2600
OR235324	DENV1_RUN_S20b79_2020	Reunion	Jan-2020	1	Genotype I	2640
OR235325	DENV1_RUN_S20b78_2020	Reunion	Mar-2020	1	Genotype I	1756
OR235326	DENV1_RUN_S20b77_2020	Reunion	Nov-2020	1	Genotype I	1968
OR235327	DENV1_RUN_S20b71_2020	Reunion	Jan-2020	1	Genotype I	2447
OR235328	DENV1_RUN_S20b70_2020	Reunion	Jun-2020	1	Genotype I	2355
OR235329	DENV1_RUN_S20b69_2020	Reunion	Jan-2020	1	Genotype I	2058
OR235330	DENV1_RUN_S20b68_2020	Reunion	Jan-2020	1	Genotype V	1698
OR235331	DENV1_RUN_S20b66_2020	Reunion	Feb-2020	1	Genotype V	978
OR235332	DENV1_RUN_S20b64_2020	Reunion	Jan-2020	1	Genotype I	2625
OR235333	DENV1_RUN_S20b63_2020	Reunion	Jan-2020	1	Genotype V	2398
OR235334	DENV1_RUN_S20b61_2020	Reunion	Jan-2020	1	Genotype I	2329
OR235335	DENV1_RUN_S20b59_2020	Reunion	Jan-2020	1	Genotype I	2207
OR235336	DENV1_RUN_S20b55_2020	Reunion	Oct-2020	1	Genotype I	2649
OR235337	DENV1_RUN_S20b54_2020	Reunion	May-2020	1	Genotype I	2396
OR235338	DENV1_RUN_S20b53_2020	Reunion	Nov-2020	1	Genotype I	2477
OR235339	DENV1_RUN_S20b51_2020	Reunion	Jan-2020	1	Genotype I	2522
OR235340	DENV1_RUN_S20b47_2020	Reunion	Jan-2020	1	Genotype I	2310
OR235341	DENV1_RUN_S20b46_2020	Reunion	Oct-2020	1	Genotype I	2611
OR235342	DENV1_RUN_S20b45_2020	Reunion	Oct-2020	1	Genotype V	2241
OR235343	DENV1_RUN_S20b44_2020	Reunion	Apr-2020	1	Genotype I	1975
OR235344	DENV1_RUN_S20b43_2020	Reunion	Jan-2020	1	Genotype I	2332
OR235345	DENV1_RUN_S20b40_2020	Reunion	Apr-2020	1	Genotype I	2380
OR235346	DENV1_RUN_S20b39_2020	Reunion	Nov-2020	1	Genotype I	2440
OR235347	DENV1_RUN_S20b38_2020	Reunion	Feb-2020	1	Genotype I	2564
OR235348	DENV1_RUN_S20b37_2020	Reunion	Feb-2020	1	Genotype I	2248
OR235349	DENV1_RUN_S20b35_2020	Reunion	Jan-2020	1	Genotype I	1927
OR235350	DENV1_RUN_S20b30_2020	Reunion	Mar-2020	1	Genotype I	2448
OR235351	DENV1_RUN_S20b29_2020	Reunion	Mar-2020	1	Genotype I	2064
OR235352	DENV1_RUN_S20b27_2020	Reunion	Mar-2020	1	Genotype I	2516
OR235353	DENV1_RUN_S20b26_2020	Reunion	Feb-2020	1	Genotype I	1508
OR235354	DENV1_RUN_S20b24_2020	Reunion	Oct-2020	1	Genotype I	2614
OR235355	DENV1_RUN_S20b23_2020	Reunion	Dec-2020	1	Genotype I	2540
OR235356	DENV1_RUN_S20b22_2020	Reunion	Jun-2020	1	Genotype I	2346
OR235357	DENV1_RUN_S20b21_2020	Reunion	Jun-2020	1	Genotype I	2140
OR235358	DENV1_RUN_S20b19_2020	Reunion	Jun-2020	1	Genotype I	2504
OR235359	DENV1_RUN_S20b18_2020	Reunion	Apr-2020	1	Genotype I	1133
OR235360	DENV1_RUN_S20b16_2020	Reunion	Jan-2020	1	Genotype I	2524
OR235361	DENV1_RUN_S20b15_2020	Reunion	May-2020	1	Genotype I	2442
OR235362	DENV1_RUN_S20b14_2020	Reunion	Sep-2020	1	Genotype I	2261
OR235363	DENV1_RUN_S20b13_2020	Reunion	Dec-2020	1	Genotype I	2454
OR235364	DENV1_RUN_S20b12_2020	Reunion	Jul-2020	1	Genotype I	1467
OR235365	DENV1_RUN_S20b11_2020	Reunion	May-2020	1	Genotype I	2456
OR235366	DENV1_RUN_S20b10_2020	Reunion	Dec-2020	1	Genotype I	731
OR235367	DENV1_RUN_S20b08_2020	Reunion	Apr-2020	1	Genotype I	2234
OR235368	DENV1_RUN_S20b07_2020	Reunion	Apr-2020	1	Genotype I	2675
OR235369	DENV1_RUN_S20b06_2020	Reunion	Jun-2020	1	Genotype V	2388
OR235370	DENV1_RUN_S20b05_2020	Reunion	Sep-2020	1	Genotype I	2272
OR235371	DENV1_RUN_S20b04_2020	Reunion	Jul-2020	1	Genotype V	1751
OR235372	DENV1_RUN_S20b03_2020	Reunion	Jun-2020	1	Genotype I	2339
OR235373	DENV1_RUN_S20b02_2020	Reunion	Jul-2020	1	Genotype I	1521
OR235374	DENV1_RUN_S19b94_2021	Reunion	Mar-2021	1	Genotype I	1358
OR235375	DENV1_RUN_S19b93_2021	Reunion	Feb-2021	1	Genotype I	1357
OR235376	DENV1_RUN_S19b92_2021	Reunion	Feb-2021	1	Genotype I	1366
OR235377	DENV1_RUN_S19b91_2021	Reunion	Jan-2021	1	Genotype I	1051
OR235378	DENV1_RUN_S19b90_2021	Reunion	Feb-2021	1	Genotype I	1339
OR235379	DENV1_RUN_S19b89_2021	Reunion	Feb-2021	1	Genotype I	1302
OR235380	DENV1_RUN_S19b88_2021	Reunion	Feb-2021	1	Genotype I	1343
OR235381	DENV1_RUN_S19b87_2021	Reunion	Feb-2021	1	Genotype I	1203
OR235382	DENV1_RUN_S19b86_2021	Reunion	Feb-2021	1	Genotype I	1107
OR235383	DENV1_RUN_S19b85_2021	Reunion	Feb-2021	1	Genotype I	1312
OR235384	DENV1_RUN_S19b84_2021	Reunion	Sep-2021	1	Genotype I	1344
OR235385	DENV1_RUN_S19b83_2021	Reunion	Oct-2021	1	Genotype I	1329
OR235386	DENV1_RUN_S19b82_2021	Reunion	Oct-2021	1	Genotype I	1336
OR235387	DENV1_RUN_S19b81_2021	Reunion	Jan-2021	1	Genotype I	1242
OR235388	DENV1_RUN_S19b80_2021	Reunion	Jan-2021	1	Genotype I	1315
OR235389	DENV1_RUN_S19b79_2021	Reunion	Jan-2021	1	Genotype I	1295
OR235390	DENV1_RUN_S19b78_2021	Reunion	Jan-2021	1	Genotype I	1296
OR235391	DENV1_RUN_S19b77_2021	Reunion	Jan-2021	1	Genotype I	1169
OR235392	DENV1_RUN_S19b76_2021	Reunion	Nov-2021	1	Genotype I	1101
OR235393	DENV1_RUN_S19b75_2021	Reunion	Dec-2021	1	Genotype I	1352
OR235394	DENV1_RUN_S19b74_2021	Reunion	Dec-2021	1	Genotype I	1269
OR235395	DENV1_RUN_S19b73_2021	Reunion	Jan-2021	1	Genotype I	1307
OR235396	DENV1_RUN_S19b72_2021	Reunion	Jan-2021	1	Genotype I	1235
OR235397	DENV1_RUN_S19b71_2021	Reunion	Nov-2021	1	Genotype I	1303
OR235398	DENV1_RUN_S19b70_2021	Reunion	Jan-2021	1	Genotype I	1324
OR235399	DENV1_RUN_S19b69_2021	Reunion	Jan-2021	1	Genotype I	1304
OR235400	DENV1_RUN_S19b68_2021	Reunion	Jan-2021	1	Genotype I	1230
OR235401	DENV1_RUN_S19b67_2021	Reunion	Jun-2021	1	Genotype V	1230
OR235402	DENV1_RUN_S19b66_2021	Reunion	Jan-2021	1	Genotype I	1255
OR235403	DENV1_RUN_S19b65_2021	Reunion	Jan-2021	1	Genotype I	1351
OR235404	DENV1_RUN_S19b64_2021	Reunion	Apr-2021	1	Genotype I	1312
OR235405	DENV1_RUN_S19b63_2021	Reunion	Jan-2021	1	Genotype I	1351
OR235406	DENV1_RUN_S19b62_2021	Reunion	Jan-2021	1	Genotype I	1121
OR235407	DENV1_RUN_S19b61_2021	Reunion	Jan-2021	1	Genotype I	1249
OR235408	DENV1_RUN_S19b60_2021	Reunion	Jan-2021	1	Genotype I	1314
OR235409	DENV1_RUN_S19b59_2021	Reunion	Jan-2021	1	Genotype I	1329
OR235410	DENV1_RUN_S19b58_2021	Reunion	Jan-2021	1	Genotype I	883
OR235411	DENV1_RUN_S19b57_2021	Reunion	Jan-2021	1	Genotype I	1304
OR235412	DENV1_RUN_S19b56_2021	Reunion	Jan-2021	1	Genotype I	1358
OR235413	DENV1_RUN_S19b55_2021	Reunion	Jan-2021	1	Genotype I	1258
OR235414	DENV1_RUN_S19b54_2021	Reunion	Apr-2021	1	Genotype I	1293
OR235415	DENV1_RUN_S19b53_2021	Reunion	Apr-2021	1	Genotype I	1349
OR235416	DENV1_RUN_S19b52_2021	Reunion	Mar-2021	1	Genotype I	1327
OR235417	DENV1_RUN_S19b51_2021	Reunion	Jan-2021	1	Genotype I	1355
OR235418	DENV1_RUN_S19b50_2021	Reunion	Jan-2021	1	Genotype I	1318
OR235419	DENV1_RUN_S19b49_2021	Reunion	Dec-2021	1	Genotype I	1314
OR235420	DENV1_RUN_S19b48_2021	Reunion	Dec-2021	1	Genotype I	1125
OR235421	DENV1_RUN_S19b47_2021	Reunion	Feb-2021	1	Genotype I	1265
OR235422	DENV1_RUN_S19b46_2021	Reunion	Jan-2021	1	Genotype I	1332
OR235423	DENV1_RUN_S19b45_2021	Reunion	Sep-2021	1	Genotype I	1276
OR235424	DENV1_RUN_S19b44_2021	Reunion	Sep-2021	1	Genotype I	1336
OR235425	DENV1_RUN_S19b43_2021	Reunion	Sep-2021	1	Genotype I	1319
OR235426	DENV1_RUN_S19b42_2021	Reunion	Aug-2021	1	Genotype I	1035
OR235427	DENV1_RUN_S19b41_2021	Reunion	Sep-2021	1	Genotype I	1258
OR235428	DENV1_RUN_S19b40_2021	Reunion	Feb-2021	1	Genotype I	1344
OR235429	DENV1_RUN_S19b39_2021	Reunion	Jan-2021	1	Genotype I	1293
OR235430	DENV1_RUN_S19b38_2021	Reunion	Sep-2021	1	Genotype I	1289
OR235431	DENV1_RUN_S19b37_2021	Reunion	Apr-2021	1	Genotype I	1317
OR235432	DENV1_RUN_S19b36_2021	Reunion	Feb-2021	1	Genotype I	1284
OR235433	DENV1_RUN_S19b35_2021	Reunion	Mar-2021	1	Genotype I	1185
OR235434	DENV1_RUN_S19b34_2021	Reunion	Sep-2021	1	Genotype I	1343
OR235435	DENV1_RUN_S19b33_2021	Reunion	Dec-2021	1	Genotype I	1252
OR235436	DENV1_RUN_S19b32_2021	Reunion	Sep-2021	1	Genotype I	1105
OR235437	DENV1_RUN_S19b31_2021	Reunion	Aug-2021	1	Genotype I	1329
OR235438	DENV1_RUN_S19b30_2021	Reunion	Oct-2021	1	Genotype I	1327
OR235439	DENV1_RUN_S19b29_2021	Reunion	Jan-2021	1	Genotype I	1266
OR235440	DENV1_RUN_S19b28_2021	Reunion	Jan-2021	1	Genotype I	1345
OR235441	DENV1_RUN_S19b27_2021	Reunion	Feb-2021	1	Genotype I	1289
OR235442	DENV1_RUN_S19b26_2021	Reunion	May-2021	1	Genotype I	1286
OR235443	DENV1_RUN_S19b25_2021	Reunion	Jun-2021	1	Genotype I	1352
OR235444	DENV1_RUN_S19b24_2021	Reunion	Jan-2021	1	Genotype I	1218
OR235445	DENV1_RUN_S19b23_2021	Reunion	Jan-2021	1	Genotype I	1300
OR235446	DENV1_RUN_S19b22_2021	Reunion	Jan-2021	1	Genotype I	1247
OR235447	DENV1_RUN_S19b21_2021	Reunion	Jan-2021	1	Genotype I	1279
OR235448	DENV1_RUN_S19b20_2021	Reunion	Jan-2021	1	Genotype I	1166
OR235449	DENV1_RUN_S19b19_2021	Reunion	Jan-2021	1	Genotype I	1292
OR235450	DENV1_RUN_S19b18_2021	Reunion	Dec-2021	1	Genotype I	1282
OR235451	DENV1_RUN_S19b17_2021	Reunion	Oct-2021	1	Genotype I	1331
OR235452	DENV1_RUN_S19b16_2021	Reunion	Dec-2021	1	Genotype I	1314
OR235453	DENV1_RUN_S19b15_2021	Reunion	Feb-2021	1	Genotype I	1277
OR235454	DENV1_RUN_S19b14_2021	Reunion	Feb-2021	1	Genotype I	1266
OR235455	DENV1_RUN_S19b13_2021	Reunion	Feb-2021	1	Genotype I	1309
OR235456	DENV1_RUN_S19b12_2021	Reunion	Feb-2021	1	Genotype I	1110
OR235457	DENV1_RUN_S19b11_2021	Reunion	Feb-2021	1	Genotype I	1345
OR235458	DENV1_RUN_S19b10_2021	Reunion	Feb-2021	1	Genotype I	826
OR235459	DENV1_RUN_S19b09_2021	Reunion	Dec-2021	1	Genotype I	1256
OR235460	DENV1_RUN_S19b08_2021	Reunion	Oct-2021	1	Genotype I	1079
OR235461	DENV1_RUN_S19b07_2021	Reunion	Oct-2021	1	Genotype I	1351
OR235462	DENV1_RUN_S19b06_2021	Reunion	Oct-2021	1	Genotype I	1307
OR235463	DENV1_RUN_S19b05_2021	Reunion	Nov-2021	1	Genotype I	1241
OR235464	DENV1_RUN_S19b04_2021	Reunion	Dec-2021	1	Genotype I	1305
OR235465	DENV1_RUN_S19b03_2021	Reunion	Dec-2021	1	Genotype I	1336
OR235466	DENV1_RUN_S19b02_2021	Reunion	Dec-2021	1	Genotype I	1338
OR235467	DENV1_RUN_S19b01_2021	Reunion	Dec-2021	1	Genotype I	1331
OR235468	DENV1_RUN_S17b94_2022	Reunion	Apr-2022	1	Genotype I	2376
OR235469	DENV1_RUN_S17b93_2022	Reunion	Jan-2022	1	Genotype I	2405
OR235470	DENV1_RUN_S17b92_2022	Reunion	Jun-2022	1	Genotype I	936
OR235471	DENV1_RUN_S17b91_2022	Reunion	Jun-2022	1	Genotype I	1689
OR235472	DENV1_RUN_S17b90_2022	Reunion	Apr-2022	1	Genotype I	441
OR235473	DENV1_RUN_S17b89_2022	Reunion	Jun-2022	1	Genotype I	667
OR235474	DENV1_RUN_S17b88_2022	Reunion	Jun-2022	1	Genotype I	1737
OR235475	DENV1_RUN_S17b87_2022	Reunion	Jul-2022	1	Genotype I	1396
OR235476	DENV1_RUN_S17b86_2022	Reunion	Jun-2022	1	Genotype I	472
OR235477	DENV1_RUN_S17b85_2022	Reunion	Oct-2022	1	Genotype I	1613
OR235478	DENV1_RUN_S17b84_2022	Reunion	Jun-2022	1	Genotype I	1675
OR235479	DENV1_RUN_S17b83_2022	Reunion	May-2022	1	Genotype I	1292
OR235480	DENV1_RUN_S17b82_2022	Reunion	Mar-2022	1	Genotype I	792
OR235481	DENV1_RUN_S17b81_2022	Reunion	Mar-2022	1	Genotype I	1442
OR235482	DENV1_RUN_S17b80_2022	Reunion	Jun-2022	1	Genotype I	1062
OR235483	DENV1_RUN_S17b79_2022	Reunion	Mar-2022	1	Genotype I	1952
OR235484	DENV1_RUN_S17b78_2022	Reunion	Jun-2022	1	Genotype I	1190
OR235485	DENV1_RUN_S17b77_2022	Reunion	Jun-2022	1	Genotype I	1017
OR235486	DENV1_RUN_S17b76_2022	Reunion	May-2022	1	Genotype I	825
OR235487	DENV1_RUN_S17b75_2022	Reunion	May-2022	1	Genotype I	2159
OR235488	DENV1_RUN_S17b74_2022	Reunion	May-2022	1	Genotype I	1304
OR235489	DENV1_RUN_S17b73_2022	Reunion	Mar-2022	1	Genotype I	1199
OR235490	DENV1_RUN_S17b72_2022	Reunion	Feb-2022	1	Genotype I	847
OR235491	DENV1_RUN_S17b71_2022	Reunion	May-2022	1	Genotype I	591
OR235492	DENV1_RUN_S17b70_2022	Reunion	May-2022	1	Genotype I	1455
OR235493	DENV1_RUN_S17b69_2022	Reunion	Mar-2022	1	Genotype I	1708
OR235494	DENV1_RUN_S17b68_2022	Reunion	Feb-2022	1	Genotype I	1273
OR235495	DENV1_RUN_S17b67_2022	Reunion	May-2022	1	Genotype I	2213
OR235496	DENV1_RUN_S17b66_2022	Reunion	May-2022	1	Genotype I	1204
OR235497	DENV1_RUN_S17b65_2022	Reunion	May-2022	1	Genotype I	1064
OR235498	DENV1_RUN_S17b64_2022	Reunion	May-2022	1	Genotype I	1473
OR235499	DENV1_RUN_S17b63_2022	Reunion	May-2022	1	Genotype I	1592
OR235500	DENV1_RUN_S17b62_2022	Reunion	May-2022	1	Genotype I	756
OR235501	DENV1_RUN_S17b60_2022	Reunion	May-2022	1	Genotype I	1269
OR235502	DENV1_RUN_S17b59_2022	Reunion	May-2022	1	Genotype I	1498
OR235503	DENV1_RUN_S17b58_2022	Reunion	May-2022	1	Genotype I	362
OR235504	DENV1_RUN_S17b57_2022	Reunion	May-2022	1	Genotype I	882
OR235505	DENV1_RUN_S17b56_2022	Reunion	May-2022	1	Genotype I	1875
OR235506	DENV1_RUN_S17b55_2022	Reunion	Jun-2022	1	Genotype I	1450
OR235507	DENV1_RUN_S17b54_2022	Reunion	May-2022	1	Genotype I	1790
OR235508	DENV1_RUN_S17b52_2022	Reunion	May-2022	1	Genotype I	925
OR235509	DENV1_RUN_S17b51_2022	Reunion	May-2022	1	Genotype I	1726
OR235510	DENV1_RUN_S17b49_2022	Reunion	May-2022	1	Genotype I	1955
OR235511	DENV1_RUN_S17b48_2022	Reunion	May-2022	1	Genotype I	1086
OR235512	DENV1_RUN_S17b47_2022	Reunion	May-2022	1	Genotype I	1180
OR235513	DENV1_RUN_S17b46_2022	Reunion	Jun-2022	1	Genotype I	1902
OR235514	DENV1_RUN_S17b45_2022	Reunion	May-2022	1	Genotype I	612
OR235515	DENV1_RUN_S17b44_2022	Reunion	May-2022	1	Genotype I	1519
OR235516	DENV1_RUN_S17b43_2022	Reunion	May-2022	1	Genotype I	1240
OR235517	DENV1_RUN_S17b41_2022	Reunion	May-2022	1	Genotype I	1608
OR235518	DENV1_RUN_S17b40_2022	Reunion	May-2022	1	Genotype I	1725
OR235519	DENV1_RUN_S17b39_2022	Reunion	May-2022	1	Genotype I	1077
OR235520	DENV1_RUN_S17b38_2022	Reunion	May-2022	1	Genotype I	1501
OR235521	DENV1_RUN_S17b37_2022	Reunion	May-2022	1	Genotype I	1983
OR235522	DENV1_RUN_S17b36_2022	Reunion	May-2022	1	Genotype I	764
OR235523	DENV1_RUN_S17b35_2022	Reunion	May-2022	1	Genotype I	730
OR235524	DENV1_RUN_S17b34_2022	Reunion	Nov-2022	1	Genotype I	552
OR235525	DENV1_RUN_S17b33_2022	Reunion	Aug-2022	1	Genotype I	887
OR235526	DENV1_RUN_S17b31_2022	Reunion	Jan-2022	1	Genotype I	2457
OR235527	DENV1_RUN_S17b30_2022	Reunion	Apr-2022	1	Genotype I	1723
OR235528	DENV1_RUN_S17b29_2022	Reunion	Apr-2022	1	Genotype I	1446
OR235529	DENV1_RUN_S17b28_2022	Reunion	Apr-2022	1	Genotype I	2220
OR235530	DENV1_RUN_S17b26_2022	Reunion	Apr-2022	1	Genotype I	1711
OR235531	DENV1_RUN_S17b25_2022	Reunion	Apr-2022	1	Genotype I	2372
OR235532	DENV1_RUN_S17b22_2022	Reunion	Apr-2022	1	Genotype V	787
OR235533	DENV1_RUN_S17b21_2022	Reunion	Apr-2022	1	Genotype I	477
OR235534	DENV1_RUN_S17b19_2022	Reunion	Apr-2022	1	Genotype I	1229
OR235535	DENV1_RUN_S17b18_2022	Reunion	Nov-2022	1	Genotype I	544
OR235536	DENV1_RUN_S17b17_2022	Reunion	Dec-2022	1	Genotype I	842
OR235537	DENV1_RUN_S17b16_2022	Reunion	Jan-2022	1	Genotype I	1864
OR235538	DENV1_RUN_S17b15_2022	Reunion	Mar-2022	1	Genotype I	1683
OR235539	DENV1_RUN_S17b14_2022	Reunion	Mar-2022	1	Genotype I	791
OR235540	DENV1_RUN_S17b13_2022	Reunion	Mar-2022	1	Genotype I	974
OR235541	DENV1_RUN_S17b12_2022	Reunion	Mar-2022	1	Genotype I	1010
OR235542	DENV1_RUN_S17b11_2022	Reunion	Mar-2022	1	Genotype I	1281
OR235543	DENV1_RUN_S17b09_2022	Reunion	Mar-2022	1	Genotype I	1376
OR235544	DENV1_RUN_S17b08_2022	Reunion	Mar-2022	1	Genotype I	577
OR235545	DENV1_RUN_S17b07_2022	Reunion	Mar-2022	1	Genotype I	2277
OR235546	DENV1_RUN_S17b06_2022	Reunion	Mar-2022	1	Genotype I	1399
OR235547	DENV1_RUN_S17b05_2022	Reunion	Jul-2022	1	Genotype I	1166
OR235548	DENV1_RUN_S17b04_2022	Reunion	Apr-2022	1	Genotype I	2577
OR235549	DENV1_RUN_S17b03_2022	Reunion	Feb-2022	1	Genotype I	1437
OR235550	DENV1_RUN_S17b02_2022	Reunion	Feb-2022	1	Genotype I	2069
OR235551	DENV1_RUN_S17b01_2022	Reunion	Jan-2022	1	Genotype I	465
OR235552	DENV1_RUN_S16b95_2021	Reunion	Jun-2021	1	Genotype I	1177
OR235553	DENV1_RUN_S16b94_2021	Reunion	Jul-2021	1	Genotype I	1818
OR235554	DENV1_RUN_S16b93_2021	Reunion	Mar-2021	1	Genotype I	1615
OR235555	DENV1_RUN_S16b92_2021	Reunion	Jun-2021	1	Genotype I	2310
OR235556	DENV1_RUN_S16b91_2021	Reunion	May-2021	1	Genotype I	1029
OR235557	DENV1_RUN_S16b90_2021	Reunion	May-2021	1	Genotype I	2015
OR235558	DENV1_RUN_S16b89_2021	Reunion	May-2021	1	Genotype I	704
OR235559	DENV1_RUN_S16b88_2021	Reunion	Jan-2021	1	Genotype I	1936
OR235560	DENV1_RUN_S16b87_2021	Reunion	May-2021	1	Genotype I	1659
OR235561	DENV1_RUN_S16b85_2021	Reunion	Apr-2021	1	Genotype I	1644
OR235562	DENV1_RUN_S16b84_2021	Reunion	Apr-2021	1	Genotype I	1979
OR235563	DENV1_RUN_S16b83_2021	Reunion	Apr-2021	1	Genotype I	834
OR235564	DENV1_RUN_S16b82_2021	Reunion	Mar-2021	1	Genotype I	1443
OR235565	DENV1_RUN_S16b81_2021	Reunion	Jun-2021	1	Genotype I	1013
OR235566	DENV1_RUN_S16b79_2021	Reunion	Mar-2021	1	Genotype I	1101
OR235567	DENV1_RUN_S16b78_2021	Reunion	Jul-2021	1	Genotype I	576
OR235568	DENV1_RUN_S16b77_2021	Reunion	Jul-2021	1	Genotype I	728
OR235569	DENV1_RUN_S16b76_2021	Reunion	Jul-2021	1	Genotype I	720
OR235570	DENV1_RUN_S16b75_2021	Reunion	Jul-2021	1	Genotype I	1423
OR235571	DENV1_RUN_S16b74_2021	Reunion	Jul-2021	1	Genotype I	736
OR235572	DENV1_RUN_S16b73_2021	Reunion	Jul-2021	1	Genotype I	1180
OR235573	DENV1_RUN_S16b72_2021	Reunion	Jul-2021	1	Genotype I	1393
OR235574	DENV1_RUN_S16b70_2021	Reunion	Jul-2021	1	Genotype I	1906
OR235575	DENV1_RUN_S16b69_2021	Reunion	Jul-2021	1	Genotype I	1349
OR235576	DENV1_RUN_S16b67_2021	Reunion	Jul-2021	1	Genotype I	1441
OR235577	DENV1_RUN_S16b66_2021	Reunion	Jul-2021	1	Genotype I	1274
OR235578	DENV1_RUN_S16b65_2021	Reunion	Jul-2021	1	Genotype I	1454
OR235579	DENV1_RUN_S16b64_2021	Reunion	Jul-2021	1	Genotype I	1382
OR235580	DENV1_RUN_S16b63_2021	Reunion	Jul-2021	1	Genotype I	829
OR235581	DENV1_RUN_S16b62_2021	Reunion	Jul-2021	1	Genotype I	856
OR235582	DENV1_RUN_S16b61_2021	Reunion	Jul-2021	1	Genotype I	852
OR235583	DENV1_RUN_S16b60_2021	Reunion	Aug-2021	1	Genotype I	1915
OR235584	DENV1_RUN_S16b59_2021	Reunion	Apr-2021	1	Genotype I	1408
OR235585	DENV1_RUN_S16b56_2021	Reunion	Jun-2021	1	Genotype I	2195
OR235586	DENV1_RUN_S16b54_2021	Reunion	Jun-2021	1	Genotype I	1296
OR235587	DENV1_RUN_S16b53_2021	Reunion	Dec-2021	1	Genotype I	2296
OR235588	DENV1_RUN_S16b52_2021	Reunion	Jan-2021	1	Genotype I	1516
OR235589	DENV1_RUN_S16b51_2021	Reunion	Dec-2021	1	Genotype I	467
OR235590	DENV1_RUN_S16b50_2021	Reunion	May-2021	1	Genotype I	1349
OR235591	DENV1_RUN_S16b49_2021	Reunion	Apr-2021	1	Genotype I	1872
OR235592	DENV1_RUN_S16b48_2021	Reunion	Aug-2021	1	Genotype I	1178
OR235593	DENV1_RUN_S16b47_2021	Reunion	May-2021	1	Genotype I	518
OR235594	DENV1_RUN_S16b46_2021	Reunion	Jan-2021	1	Genotype I	1110
OR235595	DENV1_RUN_S16b45_2021	Reunion	Sep-2021	1	Genotype I	2008
OR235596	DENV1_RUN_S16b42_2021	Reunion	Jun-2021	1	Genotype I	558
OR235597	DENV1_RUN_S16b41_2021	Reunion	Mar-2021	1	Genotype I	1195
OR235598	DENV1_RUN_S16b40_2021	Reunion	Jun-2021	1	Genotype I	966
OR235599	DENV1_RUN_S16b39_2021	Reunion	Jul-2021	1	Genotype I	1456
OR235600	DENV1_RUN_S16b38_2021	Reunion	Nov-2021	1	Genotype I	905
OR235601	DENV1_RUN_S16b35_2021	Reunion	Oct-2021	1	Genotype I	990
OR235602	DENV1_RUN_S16b34_2021	Reunion	Jul-2021	1	Genotype I	1223
OR235603	DENV1_RUN_S16b32_2021	Reunion	Dec-2021	1	Genotype I	922
OR235604	DENV1_RUN_S16b31_2021	Reunion	Jun-2021	1	Genotype I	613
OR235605	DENV1_RUN_S16b30_2021	Reunion	Jun-2021	1	Genotype I	1537
OR235606	DENV1_RUN_S16b29_2021	Reunion	Jun-2021	1	Genotype I	1151
OR235607	DENV1_RUN_S16b25_2021	Reunion	Apr-2021	1	Genotype I	1604
OR235608	DENV1_RUN_S16b24_2020	Reunion	Aug-2020	1	Genotype I	1397
OR235609	DENV1_RUN_S16b23_2020	Reunion	Aug-2020	1	Genotype I	1456
OR235610	DENV1_RUN_S16b20_2020	Reunion	Oct-2020	1	Genotype I	666
OR235611	DENV1_RUN_S16b19_2020	Reunion	Sep-2020	1	Genotype I	1181
OR235612	DENV1_RUN_S16b18_2020	Reunion	Oct-2020	1	Genotype I	591
OR235613	DENV1_RUN_S16b17_2020	Reunion	Sep-2020	1	Genotype I	784
OR235614	DENV1_RUN_S16b14_2020	Reunion	Oct-2020	1	Genotype I	703
OR235615	DENV1_RUN_S16b13_2020	Reunion	Sep-2020	1	Genotype I	1636
OR235616	DENV1_RUN_S16b04_2020	Reunion	Nov-2020	1	Genotype I	1153
OR235617	DENV1_RUN_S16b02_2020	Reunion	Aug-2020	1	Genotype I	1330
OR235618	DENV1_RUN_S15b95_2021	Reunion	Jun-2021	1	Genotype I	977
OR235619	DENV1_RUN_S15b94_2021	Reunion	Jun-2021	1	Genotype I	1104
OR235620	DENV1_RUN_S15b93_2021	Reunion	Jun-2021	1	Genotype I	1698
OR235621	DENV1_RUN_S15b92_2021	Reunion	Jun-2021	1	Genotype I	1823
OR235622	DENV1_RUN_S15b91_2021	Reunion	Jun-2021	1	Genotype I	1220
OR235623	DENV1_RUN_S15b90_2021	Reunion	Jun-2021	1	Genotype I	1606
OR235624	DENV1_RUN_S15b89_2021	Reunion	Jun-2021	1	Genotype I	534
OR235625	DENV1_RUN_S15b88_2021	Reunion	Jun-2021	1	Genotype I	1576
OR235626	DENV1_RUN_S15b87_2021	Reunion	Jun-2021	1	Genotype I	1020
OR235627	DENV1_RUN_S15b86_2021	Reunion	Jun-2021	1	Genotype I	541
OR235628	DENV1_RUN_S15b85_2021	Reunion	Jun-2021	1	Genotype I	1183
OR235629	DENV1_RUN_S15b84_2021	Reunion	Jun-2021	1	Genotype I	1359
OR235630	DENV1_RUN_S15b83_2021	Reunion	Jun-2021	1	Genotype I	1009
OR235631	DENV1_RUN_S15b82_2021	Reunion	Jun-2021	1	Genotype I	1462
OR235632	DENV1_RUN_S15b81_2021	Reunion	Jun-2021	1	Genotype I	1302
OR235633	DENV1_RUN_S15b80_2021	Reunion	Jun-2021	1	Genotype I	902
OR235634	DENV1_RUN_S15b79_2021	Reunion	Apr-2021	1	Genotype I	1314
OR235635	DENV1_RUN_S15b78_2021	Reunion	Jun-2021	1	Genotype I	1128
OR235636	DENV1_RUN_S15b77_2021	Reunion	Jun-2021	1	Genotype I	514
OR235637	DENV1_RUN_S15b76_2021	Reunion	Jun-2021	1	Genotype I	392
OR235638	DENV1_RUN_S15b75_2021	Reunion	Jun-2021	1	Genotype I	1009
OR235639	DENV1_RUN_S15b74_2021	Reunion	Jun-2021	1	Genotype I	800
OR235640	DENV1_RUN_S15b73_2021	Reunion	Apr-2021	1	Genotype I	1492
OR235641	DENV1_RUN_S15b72_2021	Reunion	Apr-2021	1	Genotype I	540
OR235642	DENV1_RUN_S15b71_2021	Reunion	Jun-2021	1	Genotype I	1332
OR235643	DENV1_RUN_S15b69_2021	Reunion	Mar-2021	1	Genotype I	1097
OR235644	DENV1_RUN_S15b67_2021	Reunion	Apr-2021	1	Genotype I	1237
OR235645	DENV1_RUN_S15b66_2021	Reunion	Jun-2021	1	Genotype V	794
OR235646	DENV1_RUN_S15b65_2021	Reunion	Jun-2021	1	Genotype I	1248
OR235647	DENV1_RUN_S15b63_2021	Reunion	Apr-2021	1	Genotype I	826
OR235648	DENV1_RUN_S15b62_2021	Reunion	Mar-2021	1	Genotype I	550
OR235649	DENV1_RUN_S15b61_2021	Reunion	May-2021	1	Genotype I	745
OR235650	DENV1_RUN_S15b60_2021	Reunion	Mar-2021	1	Genotype I	596
OR235651	DENV1_RUN_S15b59_2021	Reunion	Nov-2021	1	Genotype I	746
OR235652	DENV1_RUN_S15b58_2021	Reunion	Apr-2021	1	Genotype I	389
OR235653	DENV1_RUN_S15b57_2021	Reunion	Apr-2021	1	Genotype I	1305
OR235654	DENV1_RUN_S15b56_2021	Reunion	Sep-2021	1	Genotype I	1794
OR235655	DENV1_RUN_S15b52_2021	Reunion	May-2021	1	Genotype I	459
OR235656	DENV1_RUN_S15b51_2021	Reunion	Mar-2021	1	Genotype I	853
OR235657	DENV1_RUN_S15b49_2021	Reunion	Jan-2021	1	Genotype I	1312
OR235658	DENV1_RUN_S15b48_2021	Reunion	Jun-2021	1	Genotype I	983
OR235659	DENV1_RUN_S15b46_2021	Reunion	Jun-2021	1	Genotype I	1061
OR235660	DENV1_RUN_S15b45_2021	Reunion	Feb-2021	1	Genotype I	937
OR235661	DENV1_RUN_S15b44_2021	Reunion	Apr-2021	1	Genotype I	1277
OR235662	DENV1_RUN_S15b43_2021	Reunion	Jul-2021	1	Genotype I	1573
OR235663	DENV1_RUN_S15b42_2021	Reunion	Sep-2021	1	Genotype I	709
OR235664	DENV1_RUN_S15b41_2021	Reunion	Jan-2021	1	Genotype I	1466
OR235665	DENV1_RUN_S15b40_2021	Reunion	Sep-2021	1	Genotype I	1302
OR235666	DENV1_RUN_S15b37_2021	Reunion	May-2021	1	Genotype I	1173
OR235667	DENV1_RUN_S15b36_2021	Reunion	Mar-2021	1	Genotype I	930
OR235668	DENV1_RUN_S15b35_2021	Reunion	Jan-2021	1	Genotype I	1138
OR235669	DENV1_RUN_S15b34_2021	Reunion	Sep-2021	1	Genotype I	787
OR235670	DENV1_RUN_S15b33_2021	Reunion	Mar-2021	1	Genotype I	718
OR235671	DENV1_RUN_S15b32_2021	Reunion	May-2021	1	Genotype I	1276
OR235672	DENV1_RUN_S15b31_2021	Reunion	Sep-2021	1	Genotype I	1463
OR235673	DENV1_RUN_S15b30_2021	Reunion	Sep-2021	1	Genotype I	1670
OR235674	DENV1_RUN_S15b29_2021	Reunion	May-2021	1	Genotype I	1857
OR235675	DENV1_RUN_S15b28_2021	Reunion	May-2021	1	Genotype I	994
OR235676	DENV1_RUN_S15b27_2021	Reunion	May-2021	1	Genotype I	1239
OR235677	DENV1_RUN_S15b26_2021	Reunion	Sep-2021	1	Genotype I	894
OR235678	DENV1_RUN_S15b25_2021	Reunion	Mar-2021	1	Genotype I	1442
OR235679	DENV1_RUN_S15b24_2021	Reunion	Aug-2021	1	Genotype I	1872
OR235680	DENV1_RUN_S15b23_2021	Reunion	Jun-2021	1	Genotype I	1554
OR235681	DENV1_RUN_S15b21_2021	Reunion	Apr-2021	1	Genotype I	614
OR235682	DENV1_RUN_S15b20_2021	Reunion	Feb-2021	1	Genotype I	1165
OR235683	DENV1_RUN_S15b19_2021	Reunion	May-2021	1	Genotype I	1383
OR235684	DENV1_RUN_S15b18_2021	Reunion	Mar-2021	1	Genotype I	829
OR235685	DENV1_RUN_S15b17_2021	Reunion	Jun-2021	1	Genotype I	1023
OR235686	DENV1_RUN_S15b16_2021	Reunion	Jun-2021	1	Genotype I	1661
OR235687	DENV1_RUN_S15b15_2021	Reunion	Feb-2021	1	Genotype I	902
OR235688	DENV1_RUN_S15b12_2021	Reunion	Jun-2021	1	Genotype I	797
OR235689	DENV1_RUN_S15b11_2021	Reunion	May-2021	1	Genotype I	1112
OR235690	DENV1_RUN_S15b10_2021	Reunion	Jun-2021	1	Genotype I	610
OR235691	DENV1_RUN_S15b08_2021	Reunion	Apr-2021	1	Genotype I	373
OR235692	DENV1_RUN_S15b07_2021	Reunion	Jun-2021	1	Genotype I	1248
OR235693	DENV1_RUN_S15b06_2021	Reunion	Jun-2021	1	Genotype I	973
OR235694	DENV1_RUN_S15b05_2021	Reunion	Sep-2021	1	Genotype I	776
OR235695	DENV1_RUN_S15b04_2021	Reunion	May-2021	1	Genotype I	1966
OR235696	DENV1_RUN_S15b03_2021	Reunion	Sep-2021	1	Genotype I	1277
OR235697	DENV1_RUN_S15b02_2021	Reunion	Jun-2021	1	Genotype I	2027
OR235698	DENV1_RUN_S15b01_2021	Reunion	Jun-2021	1	Genotype I	1704
OR235699	DENV1_RUN_S13b37_2021	Reunion	Jun-2021	1	Genotype I	551
OR235700	DENV1_RUN_S13b36_2021	Reunion	May-2021	1	Genotype I	564
OR235701	DENV1_RUN_S13b35_2021	Reunion	Jun-2021	1	Genotype I	450
OR235702	DENV1_RUN_S13b34_2021	Reunion	May-2021	1	Genotype I	590
OR235703	DENV1_RUN_S13b33_2021	Reunion	Jan-2021	1	Genotype I	569
OR235704	DENV1_RUN_S13b31_2021	Reunion	Jun-2021	1	Genotype I	673
OR235705	DENV1_RUN_S13b30_2021	Reunion	Jan-2021	1	Genotype I	638
OR235706	DENV1_RUN_S13b29_2021	Reunion	Dec-2021	1	Genotype I	715
OR235707	DENV1_RUN_S13b28_2021	Reunion	May-2021	1	Genotype I	496
OR235708	DENV1_RUN_S13b27_2021	Reunion	Apr-2021	1	Genotype I	471
OR235709	DENV1_RUN_S13b26_2021	Reunion	Apr-2021	1	Genotype V	779
OR235710	DENV1_RUN_S13b24_2013	Reunion	Mar-2013	1	Genotype I	855
OR235711	DENV1_RUN_S13b23_2012	Reunion	Feb-2012	1	Genotype I	1472
OR235712	DENV1_RUN_S13b22_2017	Reunion	Feb-2017	1	Genotype I	509
OR235713	DENV1_RUN_S13b21_2017	Reunion	Feb-2017	1	Genotype I	464
OR235714	DENV1_RUN_S13b20_2017	Reunion	Jan-2017	1	Genotype I	446
OR235715	DENV1_RUN_S13b18_2016	Reunion	Oct-2016	1	Genotype V	660
OR235716	DENV1_RUN_S13b17_2016	Reunion	Nov-2016	1	Genotype V	539
OR235717	DENV1_RUN_S13b16_2016	Reunion	Apr-2016	1	Genotype V	1007
OR235718	DENV1_RUN_S13b15_2016	Reunion	Apr-2016	1	Genotype V	688
OR235719	DENV1_RUN_S13b14_2016	Reunion	Apr-2016	1	Genotype V	552
OR235720	DENV1_RUN_S13b13_2016	Reunion	Nov-2016	1	Genotype V	1392
OR235721	DENV1_RUN_S13b12_2016	Reunion	Jun-2016	1	Genotype V	673
OR235722	DENV1_RUN_S13b11_2016	Reunion	Feb-2016	1	Genotype V	1004
OR235723	DENV1_RUN_S13b10_2016	Reunion	Dec-2016	1	Genotype V	699
OR235724	DENV1_RUN_S13b06_2016	Reunion	Jun-2016	1	Genotype V	853
OR235725	DENV1_RUN_S13b05_2016	Reunion	Mar-2016	1	Genotype V	678
OR235726	DENV1_RUN_S13b04_2016	Reunion	Mar-2016	1	Genotype V	1480
OR235727	DENV1_RUN_S13b02_2012	Reunion	Jun-2012	1	Genotype I	1536
OR235728	DENV1_MAY__S26b01_2019	Mayotte	Nov-2019	1	Genotype V	2013
OR235729	DENV1_MAY__S26b03_2019	Mayotte	Sep-2019	1	Genotype V	2229
OR235730	DENV1_MAY__S26b04_2019	Mayotte	Aug-2019	1	Genotype V	1267
OR235731	DENV1_MAY__S26b05_2019	Mayotte	Aug-2019	1	Genotype V	1415
OR235732	DENV1_MAY__S26b06_2019	Mayotte	Aug-2019	1	Genotype V	2267
OR235733	DENV1_MAY__S26b08_2019	Mayotte	Dec-2019	1	Genotype V	2030
OR235734	DENV1_MAY__S26b09_2019	Mayotte	Aug-2019	1	Genotype V	2204
OR235735	DENV1_MAY__S26b10_2019	Mayotte	Aug-2019	1	Genotype V	944
OR235736	DENV1_MAY__S26b11_2019	Mayotte	Sep-2019	1	Genotype V	2351
OR235737	DENV1_MAY__S26b12_2019	Mayotte	Mar-2019	1	Genotype V	897
OR235738	DENV1_MAY__S26b13_2019	Mayotte	Aug-2019	1	Genotype V	2302
OR235739	DENV1_MAY__S26b14_2019	Mayotte	Jun-2019	1	Genotype V	1744
OR235740	DENV1_MAY__S26b15_2019	Mayotte	Mar-2019	1	Genotype V	1751
OR235741	DENV1_MAY__S26b16_2019	Mayotte	Mar-2019	1	Genotype V	1474
OR235742	DENV1_MAY__S26b18_2019	Mayotte	Feb-2019	1	Genotype V	1934
OR235743	DENV1_MAY__S26b19_2019	Mayotte	Jan-2019	1	Genotype V	2014
OR235744	DENV1_MAY__S26b20_2019	Mayotte	Sep-2019	1	Genotype V	1214
OR235745	DENV1_MAY__S26b21_2019	Mayotte	Sep-2019	1	Genotype V	1587
OR235746	DENV1_MAY__S26b22_2019	Mayotte	Feb-2019	1	Genotype V	1780
OR235747	DENV1_MAY__S26b23_2019	Mayotte	Sep-2019	1	Genotype V	2317
OR235748	DENV1_MAY__S26b24_2019	Mayotte	Sep-2019	1	Genotype V	2267
OR235749	DENV1_MAY__S26b25_2019	Mayotte	Aug-2019	1	Genotype V	2282
OR235750	DENV1_MAY__S26b27_2019	Mayotte	Aug-2019	1	Genotype V	2098
OR235751	DENV1_MAY__S26b28_2019	Mayotte	Jun-2019	1	Genotype V	1715
OR235752	DENV1_MAY__S26b29_2019	Mayotte	Jul-2019	1	Genotype V	1764
OR235753	DENV1_MAY__S26b30_2019	Mayotte	Jul-2019	1	Genotype V	1816
OR235754	DENV1_MAY__S26b31_2019	Mayotte	Jul-2019	1	Genotype V	1773
OR235755	DENV1_MAY__S26b32_2019	Mayotte	Jul-2019	1	Genotype V	1566
OR235756	DENV1_MAY__S26b33_2019	Mayotte	Jul-2019	1	Genotype V	1066
OR235757	DENV1_MAY__S26b34_2019	Mayotte	Jul-2019	1	Genotype V	1609
OR235758	DENV1_MAY__S26b35_2019	Mayotte	Jul-2019	1	Genotype V	1741
OR235759	DENV2_RUN_S26b91_2018	Reunion	Feb-2018	2	Genotype II - Cosmopolitan	1494
OR235760	DENV2_RUN_S26b90_2019	Reunion	Mar-2019	2	Genotype II - Cosmopolitan	1793
OR235761	DENV2_RUN_S26b89_2019	Reunion	May-2019	2	Genotype II - Cosmopolitan	1261
OR235762	DENV2_RUN_S26b88_2018	Reunion	Jan-2018	2	Genotype II - Cosmopolitan	2179
OR235763	DENV2_RUN_S26b87_2018	Reunion	Feb-2018	2	Genotype II - Cosmopolitan	1442
OR235764	DENV2_RUN_S26b86_2018	Reunion	Mar-2018	2	Genotype II - Cosmopolitan	884
OR235765	DENV2_RUN_S26b85_2019	Reunion	Dec-2019	2	Genotype II - Cosmopolitan	1469
OR235766	DENV2_RUN_S26b84_2020	Reunion	Jan-2020	2	Genotype II - Cosmopolitan	1779
OR235767	DENV2_RUN_S26b83_2019	Reunion	Dec-2019	2	Genotype II - Cosmopolitan	1021
OR235768	DENV2_RUN_S26b82_2019	Reunion	Mar-2019	2	Genotype II - Cosmopolitan	1422
OR235769	DENV2_RUN_S26b81_2019	Reunion	Jul-2019	2	Genotype II - Cosmopolitan	1515
OR235770	DENV2_RUN_S26b80_2019	Reunion	Sep-2019	2	Genotype II - Cosmopolitan	1030
OR235771	DENV2_RUN_S26b79_2019	Reunion	Oct-2019	2	Genotype II - Cosmopolitan	2266
OR235772	DENV2_RUN_S26b78_2019	Reunion	Oct-2019	2	Genotype II - Cosmopolitan	1703
OR235773	DENV2_RUN_S26b77_2019	Reunion	Oct-2019	2	Genotype II - Cosmopolitan	1543
OR235774	DENV2_RUN_S26b76_2019	Reunion	Oct-2019	2	Genotype II - Cosmopolitan	935
OR235775	DENV2_RUN_S26b75_2019	Reunion	Sep-2019	2	Genotype II - Cosmopolitan	2074
OR235776	DENV2_RUN_S26b74_2019	Reunion	Oct-2019	2	Genotype II - Cosmopolitan	1019
OR235777	DENV2_RUN_S26b73_2019	Reunion	Apr-2019	2	Genotype II - Cosmopolitan	1345
OR235778	DENV2_RUN_S26b72_2019	Reunion	Sep-2019	2	Genotype II - Cosmopolitan	955
OR235779	DENV2_RUN_S26b71_2019	Reunion	Mar-2019	2	Genotype II - Cosmopolitan	1393
OR235780	DENV2_RUN_S26b70_2019	Reunion	Mar-2019	2	Genotype II - Cosmopolitan	1715
OR235781	DENV2_RUN_S26b69_2019	Reunion	Mar-2019	2	Genotype II - Cosmopolitan	1184
OR235782	DENV2_RUN_S26b68_2019	Reunion	Jan-2019	2	Genotype II - Cosmopolitan	1115
OR235783	DENV2_RUN_S26b67_2019	Reunion	Apr-2019	2	Genotype II - Cosmopolitan	1909
OR235784	DENV2_RUN_S26b65_2019	Reunion	Mar-2019	2	Genotype II - Cosmopolitan	1692
OR235785	DENV2_RUN_S26b64_2019	Reunion	Feb-2019	2	Genotype II - Cosmopolitan	1181
OR235786	DENV2_RUN_S26b63_2019	Reunion	Feb-2019	2	Genotype II - Cosmopolitan	1420
OR235787	DENV2_RUN_S26b62_2019	Reunion	Oct-2019	2	Genotype II - Cosmopolitan	822
OR235788	DENV2_RUN_S26b61_2019	Reunion	Oct-2019	2	Genotype II - Cosmopolitan	1334
OR235789	DENV2_RUN_S26b60_2019	Reunion	Oct-2019	2	Genotype II - Cosmopolitan	1705
OR235790	DENV2_RUN_S26b59_2019	Reunion	Oct-2019	2	Genotype II - Cosmopolitan	1082
OR235791	DENV2_RUN_S26b58_2019	Reunion	Oct-2019	2	Genotype II - Cosmopolitan	572
OR235792	DENV2_RUN_S26b57_2019	Reunion	Dec-2019	2	Genotype II - Cosmopolitan	1953
OR235793	DENV2_RUN_S24b26_2017	Reunion	Apr-2017	2	Genotype II - Cosmopolitan	2685
OR235794	DENV2_RUN_S24b25_2017	Reunion	Apr-2017	2	Genotype II - Cosmopolitan	2714
OR235795	DENV2_RUN_S24b24_2016	Reunion	May-2016	2	Genotype II - Cosmopolitan	2772
OR235796	DENV2_RUN_S24b23_2016	Reunion	Nov-2016	2	Genotype II - Cosmopolitan	1747
OR235797	DENV2_RUN_S24b22_2016	Reunion	Apr-2016	2	Genotype II - Cosmopolitan	2731
OR235798	DENV2_RUN_S24b21_2016	Reunion	Mar-2016	2	Genotype II - Cosmopolitan	2656
OR235799	DENV2_RUN_S24b20_2016	Reunion	Mar-2016	2	Genotype II - Cosmopolitan	2216
OR235800	DENV2_RUN_S24b19_2016	Reunion	Mar-2016	2	Genotype II - Cosmopolitan	2768
OR235801	DENV2_RUN_S24b18_2017	Reunion	Jun-2017	2	Genotype II - Cosmopolitan	2668
OR235802	DENV2_RUN_S24b17_2017	Reunion	May-2017	2	Genotype II - Cosmopolitan	2651
OR235803	DENV2_RUN_S24b16_2017	Reunion	Nov-2017	2	Genotype II - Cosmopolitan	2543
OR235804	DENV2_RUN_S24b15_2017	Reunion	Sep-2017	2	Genotype II - Cosmopolitan	2614
OR235805	DENV2_RUN_S24b14_2017	Reunion	Jan-2017	2	Genotype II - Cosmopolitan	2573
OR235806	DENV2_RUN_S24b13_2017	Reunion	Apr-2017	2	Genotype II - Cosmopolitan	2660
OR235807	DENV2_RUN_S24b12_2017	Reunion	Apr-2017	2	Genotype II - Cosmopolitan	2383
OR235808	DENV2_RUN_S24b11_2017	Reunion	Apr-2017	2	Genotype II - Cosmopolitan	2743
OR235809	DENV2_RUN_S24b10_2017	Reunion	Nov-2017	2	Genotype II - Cosmopolitan	2174
OR235810	DENV2_RUN_S24b09_2017	Reunion	Jan-2017	2	Genotype II - Cosmopolitan	2730
OR235811	DENV2_RUN_S24b08_2017	Reunion	Jul-2017	2	Genotype II - Cosmopolitan	2503
OR235812	DENV2_RUN_S24b07_2017	Reunion	Oct-2017	2	Genotype II - Cosmopolitan	2751
OR235813	DENV2_RUN_S24b06_2017	Reunion	Jun-2017	2	Genotype II - Cosmopolitan	2599
OR235814	DENV2_RUN_S24b05_2017	Reunion	Mar-2017	2	Genotype II - Cosmopolitan	2589
OR235815	DENV2_RUN_S24b04_2017	Reunion	Jan-2017	2	Genotype II - Cosmopolitan	2715
OR235816	DENV2_RUN_S24b03_2017	Reunion	Jun-2017	2	Genotype II - Cosmopolitan	2706
OR235817	DENV2_RUN_S24b02_2017	Reunion	Dec-2017	2	Genotype II - Cosmopolitan	2764
OR235818	DENV2_RUN_S24b01_2017	Reunion	Feb-2017	2	Genotype II - Cosmopolitan	2585
OR235819	DENV2_RUN_S22b94_2020	Reunion	Dec-2020	2	Genotype II - Cosmopolitan	1754
OR235820	DENV2_RUN_S22b93_2020	Reunion	Jan-2020	2	Genotype II - Cosmopolitan	1843
OR235821	DENV2_RUN_S22b92_2020	Reunion	Jan-2020	2	Genotype II - Cosmopolitan	1908
OR235822	DENV2_RUN_S22b90_2020	Reunion	Jan-2020	2	Genotype II - Cosmopolitan	1492
OR235823	DENV2_RUN_S22b89_2020	Reunion	May-2020	2	Genotype II - Cosmopolitan	1494
OR235824	DENV2_RUN_S22b88_2020	Reunion	Apr-2020	2	Genotype II - Cosmopolitan	2236
OR235825	DENV2_RUN_S22b87_2020	Reunion	Jan-2020	2	Genotype II - Cosmopolitan	1995
OR235826	DENV2_RUN_S22b85_2020	Reunion	May-2020	2	Genotype II - Cosmopolitan	1774
OR235827	DENV2_RUN_S22b84_2020	Reunion	Jan-2020	2	Genotype II - Cosmopolitan	2191
OR235828	DENV2_RUN_S22b83_2020	Reunion	Apr-2020	2	Genotype II - Cosmopolitan	1915
OR235829	DENV2_RUN_S22b82_2020	Reunion	Jan-2020	2	Genotype II - Cosmopolitan	1413
OR235830	DENV2_RUN_S22b81_2020	Reunion	Oct-2020	2	Genotype II - Cosmopolitan	1170
OR235831	DENV2_RUN_S22b80_2020	Reunion	Jan-2020	2	Genotype II - Cosmopolitan	1566
OR235832	DENV2_RUN_S22b79_2020	Reunion	Jan-2020	2	Genotype II - Cosmopolitan	2189
OR235833	DENV2_RUN_S22b78_2020	Reunion	Jan-2020	2	Genotype II - Cosmopolitan	897
OR235834	DENV2_RUN_S22b77_2019	Reunion	Jan-2019	2	Genotype II - Cosmopolitan	1316
OR235835	DENV2_RUN_S22b76_2019	Reunion	Jan-2019	2	Genotype II - Cosmopolitan	1021
OR235836	DENV2_RUN_S22b75_2019	Reunion	Jan-2019	2	Genotype II - Cosmopolitan	1444
OR235837	DENV2_RUN_S22b74_2019	Reunion	Jan-2019	2	Genotype II - Cosmopolitan	1098
OR235838	DENV2_RUN_S22b73_2019	Reunion	Oct-2019	2	Genotype II - Cosmopolitan	2008
OR235839	DENV2_RUN_S22b72_2019	Reunion	Jul-2019	2	Genotype II - Cosmopolitan	1885
OR235840	DENV2_RUN_S22b71_2019	Reunion	Feb-2019	2	Genotype II - Cosmopolitan	1310
OR235841	DENV2_RUN_S22b70_2019	Reunion	Feb-2019	2	Genotype II - Cosmopolitan	1328
OR235842	DENV2_RUN_S22b69_2018	Reunion	Oct-2018	2	Genotype II - Cosmopolitan	2052
OR235843	DENV2_RUN_S22b68_2019	Reunion	Feb-2019	2	Genotype II - Cosmopolitan	1014
OR235844	DENV2_RUN_S22b67_2019	Reunion	Apr-2019	2	Genotype II - Cosmopolitan	1814
OR235845	DENV2_RUN_S22b66_2019	Reunion	Jan-2019	2	Genotype II - Cosmopolitan	961
OR235846	DENV2_RUN_S22b65_2019	Reunion	Jan-2019	2	Genotype II - Cosmopolitan	1954
OR235847	DENV2_RUN_S22b64_2019	Reunion	Jan-2019	2	Genotype II - Cosmopolitan	1938
OR235848	DENV2_RUN_S22b63_2019	Reunion	Jan-2019	2	Genotype II - Cosmopolitan	1776
OR235849	DENV2_RUN_S22b62_2019	Reunion	Aug-2019	2	Genotype II - Cosmopolitan	488
OR235850	DENV2_RUN_S22b61_2019	Reunion	Feb-2019	2	Genotype II - Cosmopolitan	1098
OR235851	DENV2_RUN_S22b60_2019	Reunion	Jan-2019	2	Genotype II - Cosmopolitan	1033
OR235852	DENV2_RUN_S22b59_2019	Reunion	Jan-2019	2	Genotype II - Cosmopolitan	1397
OR235853	DENV2_RUN_S22b58_2019	Reunion	Jul-2019	2	Genotype II - Cosmopolitan	1217
OR235854	DENV2_RUN_S22b57_2019	Reunion	May-2019	2	Genotype II - Cosmopolitan	1911
OR235855	DENV2_RUN_S22b56_2019	Reunion	Jul-2019	2	Genotype II - Cosmopolitan	2125
OR235856	DENV2_RUN_S22b55_2019	Reunion	Apr-2019	2	Genotype II - Cosmopolitan	1942
OR235857	DENV2_RUN_S22b54_2019	Reunion	Apr-2019	2	Genotype II - Cosmopolitan	1459
OR235858	DENV2_RUN_S22b53_2019	Reunion	Jan-2019	2	Genotype II - Cosmopolitan	1980
OR235859	DENV2_RUN_S22b52_2019	Reunion	Feb-2019	2	Genotype II - Cosmopolitan	2113
OR235860	DENV2_RUN_S22b51_2019	Reunion	Feb-2019	2	Genotype II - Cosmopolitan	2247
OR235861	DENV2_RUN_S22b50_2018	Reunion	Apr-2018	2	Genotype II - Cosmopolitan	1320
OR235862	DENV2_RUN_S22b49_2019	Reunion	Oct-2019	2	Genotype II - Cosmopolitan	1547
OR235863	DENV2_RUN_S22b48_2019	Reunion	Aug-2019	2	Genotype II - Cosmopolitan	1634
OR235864	DENV2_RUN_S22b47_2019	Reunion	May-2019	2	Genotype II - Cosmopolitan	1109
OR235865	DENV2_RUN_S22b45_2019	Reunion	Jan-2019	2	Genotype II - Cosmopolitan	1992
OR235866	DENV2_RUN_S22b44_2019	Reunion	Jun-2019	2	Genotype II - Cosmopolitan	1273
OR235867	DENV2_RUN_S22b43_2018	Reunion	Nov-2018	2	Genotype II - Cosmopolitan	1858
OR235868	DENV2_RUN_S22b42_2019	Reunion	Jul-2019	2	Genotype II - Cosmopolitan	1342
OR235869	DENV2_RUN_S22b41_2019	Reunion	Feb-2019	2	Genotype II - Cosmopolitan	1754
OR235870	DENV2_RUN_S22b40_2019	Reunion	Jun-2019	2	Genotype II - Cosmopolitan	1543
OR235871	DENV2_RUN_S22b39_2019	Reunion	Jun-2019	2	Genotype II - Cosmopolitan	1579
OR235872	DENV2_RUN_S22b38_2019	Reunion	Jun-2019	2	Genotype II - Cosmopolitan	1239
OR235873	DENV2_RUN_S22b37_2019	Reunion	Jun-2019	2	Genotype II - Cosmopolitan	1042
OR235874	DENV2_RUN_S22b36_2019	Reunion	Jun-2019	2	Genotype II - Cosmopolitan	993
OR235875	DENV2_RUN_S22b35_2019	Reunion	Jun-2019	2	Genotype II - Cosmopolitan	1566
OR235876	DENV2_RUN_S22b34_2019	Reunion	Dec-2019	2	Genotype II - Cosmopolitan	1604
OR235877	DENV2_RUN_S22b33_2018	Reunion	Feb-2018	2	Genotype II - Cosmopolitan	1285
OR235878	DENV2_RUN_S22b32_2019	Reunion	Mar-2019	2	Genotype II - Cosmopolitan	1837
OR235879	DENV2_RUN_S22b31_2019	Reunion	Jan-2019	2	Genotype II - Cosmopolitan	1630
OR235880	DENV2_RUN_S22b30_2019	Reunion	Mar-2019	2	Genotype II - Cosmopolitan	1887
OR235881	DENV2_RUN_S22b29_2019	Reunion	Mar-2019	2	Genotype II - Cosmopolitan	1628
OR235882	DENV2_RUN_S22b28_2019	Reunion	Mar-2019	2	Genotype II - Cosmopolitan	2139
OR235883	DENV2_RUN_S22b27_2019	Reunion	Feb-2019	2	Genotype II - Cosmopolitan	1022
OR235884	DENV2_RUN_S22b26_2019	Reunion	Feb-2019	2	Genotype II - Cosmopolitan	959
OR235885	DENV2_RUN_S22b25_2019	Reunion	Jun-2019	2	Genotype II - Cosmopolitan	1614
OR235886	DENV2_RUN_S22b24_2019	Reunion	Apr-2019	2	Genotype II - Cosmopolitan	1989
OR235887	DENV2_RUN_S22b23_2019	Reunion	Feb-2019	2	Genotype II - Cosmopolitan	1893
OR235888	DENV2_RUN_S22b22_2019	Reunion	Apr-2019	2	Genotype II - Cosmopolitan	1316
OR235889	DENV2_RUN_S22b21_2019	Reunion	Aug-2019	2	Genotype II - Cosmopolitan	653
OR235890	DENV2_RUN_S22b20_2019	Reunion	Jul-2019	2	Genotype II - Cosmopolitan	791
OR235891	DENV2_RUN_S22b19_2019	Reunion	May-2019	2	Genotype II - Cosmopolitan	1627
OR235892	DENV2_RUN_S22b18_2019	Reunion	May-2019	2	Genotype II - Cosmopolitan	986
OR235893	DENV2_RUN_S22b17_2019	Reunion	Apr-2019	2	Genotype II - Cosmopolitan	1499
OR235894	DENV2_RUN_S22b16_2019	Reunion	Jul-2019	2	Genotype II - Cosmopolitan	1506
OR235895	DENV2_RUN_S22b15_2019	Reunion	Mar-2019	2	Genotype II - Cosmopolitan	1583
OR235896	DENV2_RUN_S22b14_2019	Reunion	Apr-2019	2	Genotype II - Cosmopolitan	1387
OR235897	DENV2_RUN_S22b13_2019	Reunion	Jan-2019	2	Genotype II - Cosmopolitan	1631
OR235898	DENV2_RUN_S22b12_2019	Reunion	May-2019	2	Genotype II - Cosmopolitan	951
OR235899	DENV2_RUN_S22b11_2019	Reunion	May-2019	2	Genotype II - Cosmopolitan	1229
OR235900	DENV2_RUN_S22b10_2019	Reunion	Jun-2019	2	Genotype II - Cosmopolitan	617
OR235901	DENV2_RUN_S22b09_2019	Reunion	Jun-2019	2	Genotype II - Cosmopolitan	1664
OR235902	DENV2_RUN_S22b08_2019	Reunion	Jan-2019	2	Genotype II - Cosmopolitan	1030
OR235903	DENV2_RUN_S22b07_2019	Reunion	Feb-2019	2	Genotype II - Cosmopolitan	2296
OR235904	DENV2_RUN_S22b06_2019	Reunion	Mar-2019	2	Genotype II - Cosmopolitan	1968
OR235905	DENV2_RUN_S22b05_2019	Reunion	Oct-2019	2	Genotype II - Cosmopolitan	1273
OR235906	DENV2_RUN_S22b04_2018	Reunion	Feb-2018	2	Genotype II - Cosmopolitan	1840
OR235907	DENV2_RUN_S22b03_2018	Reunion	Mar-2018	2	Genotype II - Cosmopolitan	1712
OR235908	DENV2_RUN_S22b02_2018	Reunion	Mar-2018	2	Genotype II - Cosmopolitan	2030
OR235909	DENV2_RUN_S22b01_2018	Reunion	Feb-2018	2	Genotype II - Cosmopolitan	1071
OR235910	DENV2_RUN_S21b94_2018	Reunion	Feb-2018	2	Genotype II - Cosmopolitan	1501
OR235911	DENV2_RUN_S21b93_2018	Reunion	Feb-2018	2	Genotype II - Cosmopolitan	1425
OR235912	DENV2_RUN_S21b92_2018	Reunion	Feb-2018	2	Genotype II - Cosmopolitan	1950
OR235913	DENV2_RUN_S21b91_2018	Reunion	Feb-2018	2	Genotype II - Cosmopolitan	1203
OR235914	DENV2_RUN_S21b90_2018	Reunion	Dec-2018	2	Genotype II - Cosmopolitan	1680
OR235915	DENV2_RUN_S21b89_2018	Reunion	Feb-2018	2	Genotype II - Cosmopolitan	896
OR235916	DENV2_RUN_S21b88_2018	Reunion	Feb-2018	2	Genotype II - Cosmopolitan	1836
OR235917	DENV2_RUN_S21b87_2018	Reunion	Feb-2018	2	Genotype II - Cosmopolitan	1690
OR235918	DENV2_RUN_S21b86_2018	Reunion	Feb-2018	2	Genotype II - Cosmopolitan	850
OR235919	DENV2_RUN_S21b85_2018	Reunion	Feb-2018	2	Genotype II - Cosmopolitan	1186
OR235920	DENV2_RUN_S21b84_2018	Reunion	Feb-2018	2	Genotype II - Cosmopolitan	1318
OR235921	DENV2_RUN_S21b83_2018	Reunion	Feb-2018	2	Genotype II - Cosmopolitan	1060
OR235922	DENV2_RUN_S21b82_2018	Reunion	Feb-2018	2	Genotype II - Cosmopolitan	1548
OR235923	DENV2_RUN_S21b81_2018	Reunion	Feb-2018	2	Genotype II - Cosmopolitan	1127
OR235924	DENV2_RUN_S21b80_2018	Reunion	Mar-2018	2	Genotype II - Cosmopolitan	1222
OR235925	DENV2_RUN_S21b79_2018	Reunion	Feb-2018	2	Genotype II - Cosmopolitan	1325
OR235926	DENV2_RUN_S21b78_2018	Reunion	Feb-2018	2	Genotype II - Cosmopolitan	606
OR235927	DENV2_RUN_S21b77_2018	Reunion	Jan-2018	2	Genotype II - Cosmopolitan	906
OR235928	DENV2_RUN_S21b76_2018	Reunion	Feb-2018	2	Genotype II - Cosmopolitan	750
OR235929	DENV2_RUN_S21b75_2018	Reunion	Feb-2018	2	Genotype II - Cosmopolitan	1452
OR235930	DENV2_RUN_S21b74_2018	Reunion	Feb-2018	2	Genotype II - Cosmopolitan	854
OR235931	DENV2_RUN_S21b73_2018	Reunion	Aug-2018	2	Genotype II - Cosmopolitan	1039
OR235932	DENV2_RUN_S21b72_2018	Reunion	Jun-2018	2	Genotype II - Cosmopolitan	1204
OR235933	DENV2_RUN_S21b71_2018	Reunion	Jun-2018	2	Genotype II - Cosmopolitan	1076
OR235934	DENV2_RUN_S21b70_2018	Reunion	Jun-2018	2	Genotype II - Cosmopolitan	850
OR235935	DENV2_RUN_S21b69_2018	Reunion	Jun-2018	2	Genotype II - Cosmopolitan	829
OR235936	DENV2_RUN_S21b68_2018	Reunion	Feb-2018	2	Genotype II - Cosmopolitan	815
OR235937	DENV2_RUN_S21b67_2018	Reunion	Mar-2018	2	Genotype II - Cosmopolitan	1480
OR235938	DENV2_RUN_S21b66_2018	Reunion	Feb-2018	2	Genotype II - Cosmopolitan	762
OR235939	DENV2_RUN_S21b65_2018	Reunion	Feb-2018	2	Genotype II - Cosmopolitan	1283
OR235940	DENV2_RUN_S21b64_2018	Reunion	Mar-2018	2	Genotype II - Cosmopolitan	1444
OR235941	DENV2_RUN_S21b62_2018	Reunion	May-2018	2	Genotype II - Cosmopolitan	606
OR235942	DENV2_RUN_S21b61_2018	Reunion	May-2018	2	Genotype II - Cosmopolitan	1059
OR235943	DENV2_RUN_S21b60_2018	Reunion	May-2018	2	Genotype II - Cosmopolitan	897
OR235944	DENV2_RUN_S21b59_2018	Reunion	May-2018	2	Genotype II - Cosmopolitan	1205
OR235945	DENV2_RUN_S21b58_2018	Reunion	Jun-2018	2	Genotype II - Cosmopolitan	888
OR235946	DENV2_RUN_S21b57_2018	Reunion	May-2018	2	Genotype II - Cosmopolitan	1338
OR235947	DENV2_RUN_S21b56_2018	Reunion	Mar-2018	2	Genotype II - Cosmopolitan	1219
OR235948	DENV2_RUN_S21b55_2018	Reunion	Dec-2018	2	Genotype II - Cosmopolitan	1274
OR235949	DENV2_RUN_S21b54_2018	Reunion	Mar-2018	2	Genotype II - Cosmopolitan	927
OR235950	DENV2_RUN_S21b53_2018	Reunion	Sep-2018	2	Genotype II - Cosmopolitan	991
OR235951	DENV2_RUN_S21b52_2018	Reunion	Oct-2018	2	Genotype II - Cosmopolitan	1440
OR235952	DENV2_RUN_S21b51_2018	Reunion	Oct-2018	2	Genotype II - Cosmopolitan	1508
OR235953	DENV2_RUN_S21b50_2018	Reunion	Aug-2018	2	Genotype II - Cosmopolitan	1809
OR235954	DENV2_RUN_S21b49_2018	Reunion	Jul-2018	2	Genotype II - Cosmopolitan	774
OR235955	DENV2_RUN_S21b48_2018	Reunion	Jul-2018	2	Genotype II - Cosmopolitan	653
OR235956	DENV2_RUN_S21b47_2018	Reunion	Mar-2018	2	Genotype II - Cosmopolitan	701
OR235957	DENV2_RUN_S21b46_2018	Reunion	Dec-2018	2	Genotype II - Cosmopolitan	1241
OR235958	DENV2_RUN_S21b45_2018	Reunion	Mar-2018	2	Genotype II - Cosmopolitan	1382
OR235959	DENV2_RUN_S21b44_2018	Reunion	Dec-2018	2	Genotype II - Cosmopolitan	1461
OR235960	DENV2_RUN_S21b43_2018	Reunion	Mar-2018	2	Genotype II - Cosmopolitan	1499
OR235961	DENV2_RUN_S21b42_2018	Reunion	Mar-2018	2	Genotype II - Cosmopolitan	1062
OR235962	DENV2_RUN_S21b41_2018	Reunion	Mar-2018	2	Genotype II - Cosmopolitan	1120
OR235963	DENV2_RUN_S21b40_2018	Reunion	Mar-2018	2	Genotype II - Cosmopolitan	1195
OR235964	DENV2_RUN_S21b39_2018	Reunion	Mar-2018	2	Genotype II - Cosmopolitan	1286
OR235965	DENV2_RUN_S21b38_2018	Reunion	Mar-2018	2	Genotype II - Cosmopolitan	778
OR235966	DENV2_RUN_S21b37_2018	Reunion	Mar-2018	2	Genotype II - Cosmopolitan	1375
OR235967	DENV2_RUN_S21b36_2018	Reunion	Mar-2018	2	Genotype II - Cosmopolitan	1608
OR235968	DENV2_RUN_S21b35_2018	Reunion	Mar-2018	2	Genotype II - Cosmopolitan	1177
OR235969	DENV2_RUN_S21b34_2018	Reunion	Mar-2018	2	Genotype II - Cosmopolitan	1317
OR235970	DENV2_RUN_S21b33_2018	Reunion	Mar-2018	2	Genotype II - Cosmopolitan	924
OR235971	DENV2_RUN_S21b32_2018	Reunion	Mar-2018	2	Genotype II - Cosmopolitan	812
OR235972	DENV2_RUN_S21b31_2018	Reunion	Mar-2018	2	Genotype II - Cosmopolitan	1132
OR235973	DENV2_RUN_S21b30_2018	Reunion	Mar-2018	2	Genotype II - Cosmopolitan	1526
OR235974	DENV2_RUN_S21b29_2018	Reunion	Mar-2018	2	Genotype II - Cosmopolitan	1280
OR235975	DENV2_RUN_S21b28_2018	Reunion	Feb-2018	2	Genotype II - Cosmopolitan	1788
OR235976	DENV2_RUN_S21b27_2018	Reunion	Mar-2018	2	Genotype II - Cosmopolitan	1341
OR235977	DENV2_RUN_S21b26_2018	Reunion	Mar-2018	2	Genotype II - Cosmopolitan	1005
OR235978	DENV2_RUN_S21b25_2018	Reunion	Mar-2018	2	Genotype II - Cosmopolitan	1244
OR235979	DENV2_RUN_S21b24_2018	Reunion	Mar-2018	2	Genotype II - Cosmopolitan	1279
OR235980	DENV2_RUN_S21b23_2018	Reunion	Mar-2018	2	Genotype II - Cosmopolitan	1179
OR235981	DENV2_RUN_S21b22_2018	Reunion	Mar-2018	2	Genotype II - Cosmopolitan	910
OR235982	DENV2_RUN_S21b21_2018	Reunion	Mar-2018	2	Genotype II - Cosmopolitan	1305
OR235983	DENV2_RUN_S21b20_2018	Reunion	Mar-2018	2	Genotype II - Cosmopolitan	1456
OR235984	DENV2_RUN_S21b19_2018	Reunion	Mar-2018	2	Genotype II - Cosmopolitan	1178
OR235985	DENV2_RUN_S21b18_2018	Reunion	Mar-2018	2	Genotype II - Cosmopolitan	1452
OR235986	DENV2_RUN_S21b17_2018	Reunion	Mar-2018	2	Genotype II - Cosmopolitan	985
OR235987	DENV2_RUN_S21b16_2018	Reunion	Mar-2018	2	Genotype II - Cosmopolitan	829
OR235988	DENV2_RUN_S21b15_2018	Reunion	Mar-2018	2	Genotype II - Cosmopolitan	935
OR235989	DENV2_RUN_S21b14_2018	Reunion	Mar-2018	2	Genotype II - Cosmopolitan	972
OR235990	DENV2_RUN_S21b13_2018	Reunion	Mar-2018	2	Genotype II - Cosmopolitan	1127
OR235991	DENV2_RUN_S21b12_2018	Reunion	Mar-2018	2	Genotype II - Cosmopolitan	751
OR235992	DENV2_RUN_S21b11_2018	Reunion	Mar-2018	2	Genotype II - Cosmopolitan	1590
OR235993	DENV2_RUN_S21b10_2018	Reunion	Mar-2018	2	Genotype II - Cosmopolitan	707
OR235994	DENV2_RUN_S21b09_2018	Reunion	Mar-2018	2	Genotype II - Cosmopolitan	1389
OR235995	DENV2_RUN_S21b08_2018	Reunion	Mar-2018	2	Genotype II - Cosmopolitan	876
OR235996	DENV2_RUN_S21b07_2018	Reunion	Mar-2018	2	Genotype II - Cosmopolitan	1537
OR235997	DENV2_RUN_S21b06_2018	Reunion	Mar-2018	2	Genotype II - Cosmopolitan	1137
OR235998	DENV2_RUN_S21b05_2018	Reunion	Mar-2018	2	Genotype II - Cosmopolitan	794
OR235999	DENV2_RUN_S21b04_2018	Reunion	Mar-2018	2	Genotype II - Cosmopolitan	1750
OR236000	DENV2_RUN_S21b03_2018	Reunion	Mar-2018	2	Genotype II - Cosmopolitan	1603
OR236001	DENV2_RUN_S21b02_2018	Reunion	Mar-2018	2	Genotype II - Cosmopolitan	2230
OR236002	DENV2_RUN_S21b01_2018	Reunion	Mar-2018	2	Genotype II - Cosmopolitan	1082
OR236003	DENV2_RUN_S14b94_2020	Reunion	Jan-2020	2	Genotype II - Cosmopolitan	2367
OR236004	DENV2_RUN_S14b92_2020	Reunion	Mar-2020	2	Genotype II - Cosmopolitan	1920
OR236005	DENV2_RUN_S14b90_2020	Reunion	May-2020	2	Genotype II - Cosmopolitan	2160
OR236006	DENV2_RUN_S14b89_2020	Reunion	Mar-2020	2	Genotype II - Cosmopolitan	1064
OR236007	DENV2_RUN_S14b88_2020	Reunion	Mar-2020	2	Genotype II - Cosmopolitan	1895
OR236008	DENV2_RUN_S14b87_2020	Reunion	Sep-2020	2	Genotype II - Cosmopolitan	795
OR236009	DENV2_RUN_S14b85_2019	Reunion	Jun-2019	2	Genotype II - Cosmopolitan	1216
OR236010	DENV2_RUN_S14b84_2019	Reunion	Jun-2019	2	Genotype II - Cosmopolitan	1534
OR236011	DENV2_RUN_S14b78_2018	Reunion	Jun-2018	2	Genotype II - Cosmopolitan	1492
OR236012	DENV2_RUN_S14b77_2018	Reunion	Jun-2018	2	Genotype II - Cosmopolitan	1296
OR236013	DENV2_RUN_S14b76_2018	Reunion	Jun-2018	2	Genotype II - Cosmopolitan	867
OR236014	DENV2_RUN_S14b74_2018	Reunion	Nov-2018	2	Genotype II - Cosmopolitan	934
OR236015	DENV2_RUN_S14b73_2018	Reunion	Jun-2018	2	Genotype II - Cosmopolitan	1761
OR236016	DENV2_RUN_S14b72_2018	Reunion	Jul-2018	2	Genotype II - Cosmopolitan	951
OR236017	DENV2_RUN_S14b71_2018	Reunion	Sep-2018	2	Genotype II - Cosmopolitan	992
OR236018	DENV2_RUN_S14b70_2018	Reunion	Jan-2018	2	Genotype II - Cosmopolitan	1854
OR236019	DENV2_RUN_S14b69_2018	Reunion	May-2018	2	Genotype II - Cosmopolitan	2238
OR236020	DENV2_RUN_S14b68_2018	Reunion	May-2018	2	Genotype II - Cosmopolitan	1152
OR236021	DENV2_RUN_S14b67_2018	Reunion	May-2018	2	Genotype II - Cosmopolitan	2045
OR236022	DENV2_RUN_S14b66_2018	Reunion	May-2018	2	Genotype II - Cosmopolitan	1859
OR236023	DENV2_RUN_S14b65_2018	Reunion	May-2018	2	Genotype II - Cosmopolitan	1508
OR236024	DENV2_RUN_S14b64_2018	Reunion	May-2018	2	Genotype II - Cosmopolitan	1937
OR236025	DENV2_RUN_S14b63_2018	Reunion	May-2018	2	Genotype II - Cosmopolitan	1499
OR236026	DENV2_RUN_S14b62_2018	Reunion	May-2018	2	Genotype II - Cosmopolitan	1322
OR236027	DENV2_RUN_S14b61_2018	Reunion	May-2018	2	Genotype II - Cosmopolitan	1352
OR236028	DENV2_RUN_S14b60_2018	Reunion	May-2018	2	Genotype II - Cosmopolitan	1713
OR236029	DENV2_RUN_S14b59_2018	Reunion	Dec-2018	2	Genotype II - Cosmopolitan	1788
OR236030	DENV2_RUN_S14b58_2018	Reunion	Dec-2018	2	Genotype II - Cosmopolitan	1315
OR236031	DENV2_RUN_S14b57_2018	Reunion	Dec-2018	2	Genotype II - Cosmopolitan	1818
OR236032	DENV2_RUN_S14b56_2018	Reunion	Nov-2018	2	Genotype II - Cosmopolitan	1421
OR236033	DENV2_RUN_S14b55_2018	Reunion	Sep-2018	2	Genotype II - Cosmopolitan	1301
OR236034	DENV2_RUN_S14b54_2018	Reunion	Jul-2018	2	Genotype II - Cosmopolitan	1597
OR236035	DENV2_RUN_S14b53_2018	Reunion	Sep-2018	2	Genotype II - Cosmopolitan	2276
OR236036	DENV2_RUN_S14b52_2018	Reunion	Jul-2018	2	Genotype II - Cosmopolitan	1536
OR236037	DENV2_RUN_S14b50_2018	Reunion	Mar-2018	2	Genotype II - Cosmopolitan	1826
OR236038	DENV2_RUN_S14b49_2018	Reunion	Feb-2018	2	Genotype II - Cosmopolitan	2177
OR236039	DENV2_RUN_S14b48_2018	Reunion	Apr-2018	2	Genotype II - Cosmopolitan	1569
OR236040	DENV2_RUN_S14b47_2018	Reunion	Feb-2018	2	Genotype II - Cosmopolitan	960
OR236041	DENV2_RUN_S14b46_2018	Reunion	Apr-2018	2	Genotype II - Cosmopolitan	1609
OR236042	DENV2_RUN_S14b45_2018	Reunion	Apr-2018	2	Genotype II - Cosmopolitan	1781
OR236043	DENV2_RUN_S14b44_2018	Reunion	Apr-2018	2	Genotype II - Cosmopolitan	1819
OR236044	DENV2_RUN_S14b43_2018	Reunion	Nov-2018	2	Genotype II - Cosmopolitan	1886
OR236045	DENV2_RUN_S14b42_2018	Reunion	Jul-2018	2	Genotype II - Cosmopolitan	1333
OR236046	DENV2_RUN_S14b41_2018	Reunion	May-2018	2	Genotype II - Cosmopolitan	1698
OR236047	DENV2_RUN_S14b40_2018	Reunion	Sep-2018	2	Genotype II - Cosmopolitan	1619
OR236048	DENV2_RUN_S14b39_2018	Reunion	Jul-2018	2	Genotype II - Cosmopolitan	1701
OR236049	DENV2_RUN_S14b38_2018	Reunion	May-2018	2	Genotype II - Cosmopolitan	1909
OR236050	DENV2_RUN_S14b37_2018	Reunion	May-2018	2	Genotype II - Cosmopolitan	1279
OR236051	DENV2_RUN_S14b36_2018	Reunion	May-2018	2	Genotype II - Cosmopolitan	1674
OR236052	DENV2_RUN_S14b35_2018	Reunion	Mar-2018	2	Genotype II - Cosmopolitan	1638
OR236053	DENV2_RUN_S14b34_2018	Reunion	Mar-2018	2	Genotype II - Cosmopolitan	1320
OR236054	DENV2_RUN_S14b33_2018	Reunion	Mar-2018	2	Genotype II - Cosmopolitan	1549
OR236055	DENV2_RUN_S14b32_2018	Reunion	Mar-2018	2	Genotype II - Cosmopolitan	1739
OR236056	DENV2_RUN_S14b31_2018	Reunion	Mar-2018	2	Genotype II - Cosmopolitan	1551
OR236057	DENV2_RUN_S14b30_2018	Reunion	Mar-2018	2	Genotype II - Cosmopolitan	2040
OR236058	DENV2_RUN_S14b29_2018	Reunion	Mar-2018	2	Genotype II - Cosmopolitan	2251
OR236059	DENV2_RUN_S14b28_2018	Reunion	Mar-2018	2	Genotype II - Cosmopolitan	1679
OR236060	DENV2_RUN_S14b27_2018	Reunion	Mar-2018	2	Genotype II - Cosmopolitan	1366
OR236061	DENV2_RUN_S14b26_2018	Reunion	Mar-2018	2	Genotype II - Cosmopolitan	1760
OR236062	DENV2_RUN_S14b25_2018	Reunion	Mar-2018	2	Genotype II - Cosmopolitan	1814
OR236063	DENV2_RUN_S14b24_2018	Reunion	Mar-2018	2	Genotype II - Cosmopolitan	1830
OR236064	DENV2_RUN_S14b22_2018	Reunion	Mar-2018	2	Genotype II - Cosmopolitan	1197
OR236065	DENV2_RUN_S14b21_2018	Reunion	Mar-2018	2	Genotype II - Cosmopolitan	600
OR236066	DENV2_RUN_S14b20_2018	Reunion	Mar-2018	2	Genotype II - Cosmopolitan	1739
OR236067	DENV2_RUN_S14b19_2018	Reunion	Dec-2018	2	Genotype II - Cosmopolitan	1946
OR236068	DENV2_RUN_S14b18_2018	Reunion	Sep-2018	2	Genotype II - Cosmopolitan	1255
OR236069	DENV2_RUN_S14b17_2018	Reunion	Sep-2018	2	Genotype II - Cosmopolitan	1182
OR236070	DENV2_RUN_S14b16_2018	Reunion	Sep-2018	2	Genotype II - Cosmopolitan	1564
OR236071	DENV2_RUN_S14b15_2018	Reunion	Sep-2018	2	Genotype II - Cosmopolitan	1201
OR236072	DENV2_RUN_S14b14_2018	Reunion	Jun-2018	2	Genotype II - Cosmopolitan	1134
OR236073	DENV2_RUN_S14b13_2018	Reunion	Jun-2018	2	Genotype II - Cosmopolitan	2073
OR236074	DENV2_RUN_S14b12_2018	Reunion	May-2018	2	Genotype II - Cosmopolitan	908
OR236075	DENV2_RUN_S14b11_2018	Reunion	Feb-2018	2	Genotype II - Cosmopolitan	1345
OR236076	DENV2_RUN_S14b10_2018	Reunion	Jan-2018	2	Genotype II - Cosmopolitan	1021
OR236077	DENV2_RUN_S14b09_2018	Reunion	Feb-2018	2	Genotype II - Cosmopolitan	1732
OR236078	DENV2_RUN_S14b08_2018	Reunion	Feb-2018	2	Genotype II - Cosmopolitan	636
OR236079	DENV2_RUN_S14b07_2018	Reunion	Feb-2018	2	Genotype II - Cosmopolitan	901
OR236080	DENV2_RUN_S14b06_2018	Reunion	Feb-2018	2	Genotype II - Cosmopolitan	1407
OR236081	DENV2_RUN_S14b05_2018	Reunion	Feb-2018	2	Genotype II - Cosmopolitan	1100
OR236082	DENV2_RUN_S14b04_2018	Reunion	Feb-2018	2	Genotype II - Cosmopolitan	1314
OR236083	DENV2_RUN_S14b03_2018	Reunion	Jul-2018	2	Genotype II - Cosmopolitan	1564
OR236084	DENV2_RUN_S14b02_2018	Reunion	Jan-2018	2	Genotype II - Cosmopolitan	1964
OR236085	DENV2_RUN_S14b01_2018	Reunion	Jan-2018	2	Genotype II - Cosmopolitan	2226
OR236086	DENV2_RUN_S13b93_2012	Reunion	Jan-2012	2	Genotype II - Cosmopolitan	877
OR236087	DENV2_RUN_S13b92_2014	Reunion	May-2014	2	Genotype II - Cosmopolitan	795
OR236088	DENV2_RUN_S13b90_2017	Reunion	Nov-2017	2	Genotype II - Cosmopolitan	1472
OR236089	DENV2_RUN_S13b89_2017	Reunion	Feb-2017	2	Genotype II - Cosmopolitan	552
OR236090	DENV2_RUN_S13b88_2017	Reunion	Nov-2017	2	Genotype II - Cosmopolitan	798
OR236091	DENV2_RUN_S13b87_2017	Reunion	Sep-2017	2	Genotype II - Cosmopolitan	875
OR236092	DENV2_RUN_S13b84_2017	Reunion	Jun-2017	2	Genotype II - Cosmopolitan	1211
OR236093	DENV2_RUN_S13b82_2017	Reunion	Jun-2017	2	Genotype II - Cosmopolitan	928
OR236094	DENV2_RUN_S13b81_2017	Reunion	Jun-2017	2	Genotype II - Cosmopolitan	623
OR236095	DENV2_RUN_S13b80_2017	Reunion	Jun-2017	2	Genotype II - Cosmopolitan	477
OR236096	DENV2_RUN_S13b77_2017	Reunion	May-2017	2	Genotype II - Cosmopolitan	442
OR236097	DENV2_RUN_S13b76_2017	Reunion	Sep-2017	2	Genotype II - Cosmopolitan	514
OR236098	DENV2_RUN_S13b75_2017	Reunion	Feb-2017	2	Genotype II - Cosmopolitan	643
OR236099	DENV2_RUN_S13b74_2017	Reunion	Apr-2017	2	Genotype II - Cosmopolitan	683
OR236100	DENV2_RUN_S13b71_2017	Reunion	Apr-2017	2	Genotype II - Cosmopolitan	770
OR236101	DENV2_RUN_S13b70_2017	Reunion	Oct-2017	2	Genotype II - Cosmopolitan	1281
OR236102	DENV2_RUN_S13b69_2017	Reunion	Mar-2017	2	Genotype II - Cosmopolitan	905
OR236103	DENV2_RUN_S13b68_2016	Reunion	May-2016	2	Genotype II - Cosmopolitan	672
OR236104	DENV2_RUN_S13b67_2016	Reunion	Apr-2016	2	Genotype II - Cosmopolitan	1342
OR236105	DENV2_RUN_S13b65_2016	Reunion	Apr-2016	2	Genotype II - Cosmopolitan	966
OR236106	DENV2_RUN_S13b63_2016	Reunion	Apr-2016	2	Genotype II - Cosmopolitan	1127
OR236107	DENV2_RUN_S13b61_2013	Reunion	Nov-2013	2	Genotype II - Cosmopolitan	403
OR236108	DENV2_RUN_S13b60_2012	Reunion	Oct-2012	2	Genotype II - Cosmopolitan	898
OR236109	DENV2_RUN_S13b59_2012	Reunion	Oct-2012	2	Genotype III - Southern Asian-American	491
OR236110	DENV2_RUN_S13b58_2014	Reunion	Sep-2014	2	Genotype II - Cosmopolitan	571
OR236111	DENV2_RUN_S13b57_2016	Reunion	May-2016	2	Genotype II - Cosmopolitan	927
OR236112	DENV2_RUN_S13b56_2016	Reunion	May-2016	2	Genotype II - Cosmopolitan	904
OR236113	DENV2_RUN_S13b55_2016	Reunion	Nov-2016	2	Genotype II - Cosmopolitan	922
OR236114	DENV2_RUN_S13b54_2014	Reunion	Mar-2014	2	Genotype II - Cosmopolitan	444
OR236115	DENV2_RUN_S13b52_2014	Reunion	Dec-2014	2	Genotype II - Cosmopolitan	430
OR236116	DENV2_RUN_S13b51_2014	Reunion	May-2014	2	Genotype II - Cosmopolitan	661
OR236117	DENV2_RUN_S13b50_2014	Reunion	Dec-2014	2	Genotype II - Cosmopolitan	422
OR236118	DENV2_RUN_S13b49_2014	Reunion	Mar-2014	2	Genotype II - Cosmopolitan	947
OR236119	DENV3_RUN_S13b39_2012	Reunion	Mar-2012	3	Genotype III	446
OR236120	DENV3_RUN_S13b48_2013	Reunion	Jun-2013	3	Genotype II	615
OR236121	DENV3_RUN_S27b01_2016	Reunion	Feb-2016	3	Genotype I	2602
OR236122	DENV3_RUN_S27b02_2019	Reunion	Sep-2019	3	Genotype III	2727
OR236123	DENV3_RUN_S27b03_2019	Reunion	Jan-2019	3	Genotype III	2676
OR236124	DENV3_RUN_S27b04_2020	Reunion	Jan-2020	3	Genotype III	2710
OR236125	DENV3_RUN_S27b05_2020	Reunion	Jan-2020	3	Genotype III	2513
OR236126	DENV3_RUN_S27b06_2020	Reunion	Mar-2020	3	Genotype III	2669
OR236127	DENV3_RUN_S27b07_2020	Reunion	Aug-2020	3	Genotype III	2734
OR236128	DENV3_RUN_S27b08_2020	Reunion	Feb-2020	3	Genotype III	2588
OR236129	DENV3_RUN_S27b09_2020	Reunion	Feb-2020	3	Genotype III	2709
OR236130	DENV3_RUN_S27b10_2020	Reunion	Feb-2020	3	Genotype III	1013
OR236131	DENV3_RUN_S27b11_2020	Reunion	Feb-2020	3	Genotype III	2754
OR236132	DENV3_RUN_S27b12_2020	Reunion	Feb-2020	3	Genotype III	2481
OR236133	DENV3_RUN_S27b13_2020	Reunion	Mar-2020	3	Genotype III	2705
OR236134	DENV3_RUN_S27b14_2020	Reunion	Jun-2020	3	Genotype III	2717
OR236135	DENV3_RUN_S27b15_2020	Reunion	Apr-2020	3	Genotype III	2640
OR236136	DENV3_RUN_S27b16_2020	Reunion	May-2020	3	Genotype III	2702
